# Supplementary material for: Epidemiology of injured patients in rural Uganda: A prospective trauma registry’s first 1000 days
Source: PLoS One. 2021 Jan 22;16(1):e0245779. doi: 10.1371/journal.pone.0245779 (PMC7822551; doi:10.1371/journal.pone.0245779)
Supplement: S1 Table — (XLSX) [file pone.0245779.s001.xlsx]

## Sheet: Sheet1
record_id	form_id	age	sex	district	district_other	county	village	occupation	occupation_other	inj_date	inj_time	arr_date	arr_time	moa	referred	referred_yes	mechofinj	mechofinj_other	rta_wheels	rta_role	rta_helmet	fall_type	setting	setting_other	intent	alcoholdrugs	hiv	primsurv	bp	hr	rr	neuro	neuro_gcs	seriousinj	bodyarea___1	bodyarea___2	bodyarea___3	bodyarea___4	bodyarea___5	bodyarea___6	bodyarea___7	diagnosis___1	diagnosis___2	diagnosis___3	diagnosis___4	diagnosis___5	diagnosis___6	diagnosis___7	diagnosis___8
1	Or 660	5	2	1		Arapai	Tukum	3		2017-04-04	10:00	2017-04-05	14:00	1	1		1						1		1	1	0		2	2	2	1		2	0	0	0	0	0	1	0	0	0	0	0	0	0	1	0
2	Or 659	17	1	1		Arapai	Temele	2		2017-04-04	19:00	2017-04-05	07:00	1	1		1						1		1	3	0		1	1	2	1		2	0	0	0	0	0	1	0	0	0	0	1	0	0	1	0
3	Or 661	22	2	2		Asamuk	Apeduru	1		2017-04-03	13:00	2017-04-04	08:00	1			2						1		2	1	0		1	1	1	1		2	0	0	0	0	0	1	0	0	0	1	0	0	0	0	0
4	M288	40	1	3		Kateta	Akoroia	4	Builder	2017-03-24	13:00	2017-03-29	18:00	1	2	serere hc 4	1						3		1	1			1	1	1	1		2	0	0	0	0	1	0	0	0	0	1	0	0	0	0	0
5	O-E2/88	28		1		Gweri	Akisim	1		2017-04-05	12:00	2017-04-05	16:50	1	1		2						1		2	1			1	1	1	1		2	0	0	0	1	0	0	0	0	0	0	0	1	0	0	0
6	W133	4	2	1		Kamuda	Lale			2017-03-20	12:00	2017-03-20					7						1		1					2		1		2	0	1	0	0	0	0	0	0	0	0	0	0	0	0	0
7	O-M487	27	1	1		Katine	Kagula	1		2017-04-05	17:20	2017-04-05	17:22	1	1		4		2	1	2		2		1	1	0		1	1	1	1		3	0	1	0	0	0	1	1	0	0	0	1	0	0	1	0
8	O-E2/83	29	1	2		Asamuk	Morubale	1		2017-04-02	14:30	2017-04-03	22:10	1	2	amuria hc 4	4		2	1	2		2		1	1			1	1	1	1		2	0	1	0	0	0	0	1	1	0	0	1	1	0	0	0
9	Ps	40	2					1		2017-04-05	08:00	2017-04-06	10:00	2	1		2						1		2	2			2	1	1	1		1	0	0	0	0	0	1	1	0	0	0	0	1	0	0	0
10	Ps		2					1		2017-04-05	22:00	2017-04-06	10:00	2	1		3						2		2	2			2	1	1	1		1	1	0	0	0	0	0	0	0	0	0	0	1	0	0	0
11	Or 647	13	2	2			Akore	2		2017-04-01	08:00	2017-04-01	12:00	1	1		1						1		1	1			1	1	1	1		3	0	0	0	1	0	1	0	0	0	0	0	0	1	1	0
12		9	1	1		Soroti	Opiyai	1		2017-04-05	22:00	2017-04-06	10:00	1	1		6						1		1	1						1		2	0	0	0	0	0	0	0	0	0	0	1	0	0	0	0
13	M301	5	1	3		Kyere	Obuli	2		2017-04-07	12:00	2017-04-07	13:00	1	1		9	Swallowed foreign body					1		1	1						1		2	0	0	1	0	0	0	0	0	1	0	0	0	0	0	0
14	O-M470	23	1	1		Arapai		4	Boda rider	2017-04-01	10:30	2017-04-01	11:00	1	1		4		2	1	2		2		1	1			1	1	1	1		3	1	0	0	0	0	0	0	0	0	0	0	0	0	1	0
15	O-M493	23	1	1		Ochuloi	Ochuloi	4	Boda rider	2017-04-06	17:05	2017-04-06	17:30	1	1		4		2	1	2		2		1	1			1	1	1			2	0	0	0	0	0	1	1	0	0	0	0	1	0	0	0
16	M302	3	1	1		Asuret	Omulala	2		2017-04-07	12:00	2017-04-07	13:30	1	1		9	Swallowed foreign body					4		1	1						1		2	0	0	1	0	0	0	0	0	1	0	0	0	0	0	0
17	M306	16	1	1		Aminit	Aminit	2		2017-04-08		2017-04-08		1	1		6						1		1	1						1		2	0	0	0	0	0	0	1	0	0	0	1	0	0	0	0
18	M297	9	1	3		Kyere	Agule	2		2017-04-05	17:30	2017-04-05	18:30	1	1		1						1		1	1			1	1	2	1		2	1	0	0	0	0	0	0	1	0	0	0	0	0	0	0
19	O-M497	41	1	3		Atiira	Opin	4	Accountant	2017-04-08	17:00	2017-04-08	17:33	1	1		4		2	1	2		2		1	1				1	1	1		3	1	0	0	0	0	1	0	1	0	0	1	1	0	0	0
20	M317	45	1	9	Lira	Dokolo	Dokolo	4	Teacher	2017-04-02	20:00	2017-04-03	15:00	3	1		2						1		2	2	1		1	1	1	1		3	0	0	0	0	0	0	1	0	0	0	1	0	0	1	0
21	M296		1	3		Pingire	Oluwa	1		2017-04-06	17:00	2017-04-06	21:30	3	2	pingire hc 3	2						1		2	1			1	1	2	4		2	1	0	0	0	0	0	0	1	0	0	0	0	0	0	0
22	M300	18	1	1		Gweri	Awaliwal	1		2017-04-07	22:00	2017-04-08	04:30	1	1		6						2		1	1						1		2	0	0	0	0	0	0	1	0	0	0	1	0	0	0	0
23	Or 595	6	1	2		Obalanga	Alela	3		2017-03-19	18:00	2017-03-20	10:00	1	1		1						1		1	1	0			1	1	1		2	0	0	0	0	0	0	1	0	0	0	0	0	0	1	0
24	Or 663	23	1	2		Wera	Aten	2		2017-04-06	18:00	2017-04-07	08:00	1	1		4		2	1	2		2		1	1			1	1	1	1		2	0	1	0	0	0	1	0	0	0	0	0	1	0	1	0
25	O-M495	21	1	1		Soroti	Kichinjaji	3		2017-04-07	22:00	2017-04-07	23:00	2	1		3						5	Bar	2	2				1	1	1		1	0	0	0	0	0	1	0	0	0	0	0	1	0	0	0
26	O-P160	1	2	1		Western Division	Pamba	3		2017-04-06	11:00	2017-04-07	13:00	3	1		1						1		1	1						1		1	0	0	0	0	0	1	0	0	0	0	0	0	0	0	0
27	O-E2/91	27	2	1		Eastern Division	Moruapesur	4	Businesswoman	2017-04-09	14:00	2017-04-10	08:40	1	1		2						1		2	1	0		1	1	1	1		1	1	0	0	0	0	0	1	0	0	0	0	1	0	0	0
28	O-E1/87	30	1	4		Bululu	Olepa	1		2017-04-07	15:00	2017-04-10	10:00	1	1		4		2	1	2		2		1	1			1	1	1	1		1	0	0	0	0	0	0	1	0	0	0	0	1	0	0	0
29	O-E2/93	62	1	1		Asuret	Otatai	1		2017-04-08	12:00	2017-04-10	08:00	1	1		2						2		2	1	0		1	1	1	1		1	0	0	0	1	1	0	0	0	0	0	0	1	0	0	0
30	Or 591	8	1	2		Kapelebyong	Nyada	2		2017-03-15	19:30	2017-03-17	09:00	1	2	kapelebyong hc	4		3	2	2		1		1	1	0		1	1	1	1		2	0	0	0	0	0	0	1	0	0	0	0	0	0	1	0
31	Or 653	8	1	2		Asamuk	Osepai	2		2017-04-03	14:00	2017-04-03	15:30	1	1		1						1		1	1	0		1	1	1	1		2	0	0	0	0	0	1	0	0	0	0	0	0	0	1	0
32	O-E2/86	16	1	1		Arapai	Amoru	1		2017-04-05	13:00	2017-04-05	13:57	1	1		1						1		1	1			1	1	1	1		2	0	0	1	0	0	0	0	0	1	0	0	0	0	0	0
33	O-E2/90	66	2	1		Arapai	Arabaka / Ogoloi	1		2017-04-06	19:00	2017-04-07	09:00	1	2	clinic	1						1		1	1			1	1	1	1		2	0	0	0	0	0	1	0	0	0	1	0	0	0	0	0
34	O-M500	24	1	2		Abarilela	Odadoi	2		2017-04-10	12:00	2017-04-11	11:00	3	1		4		1	2	2		2		1	1	0		1	1	1	1		1	1	1	0	0	0	0	0	0	0	0	1	1	0	0	0
35	O-E1/88	22	2	1		Northern Division	Camp Swahili	4	Businesswoman	2017-04-10	16:00	2017-04-11	10:00	1	1		2						3		2	1	0		1	1	1	1		1	1	0	0	1	0	0	1	0	0	0	0	1	0	0	0
36	W151	23	2	1		Eastern Division	Kigandani	3		2017-04-11	02:30	2017-04-11	02:40	2	1		8						3		2	3			1	2	1	1		2	0	0	0	1	0	0	0	0	0	0	0	0	1	0	0
37	O-E2/89	24	1	1		Kamuda	Awaca	4	Driver	2017-04-12	08:00	2017-04-12	08:30	1			2						1		2	1			1	1	1	1		2	0	1	0	0	0	0	0	0	0	0	0	1	0	0	0
38	M299	55	1	5		Omodoi	Aparisa	1		2017-04-06	18:00	2017-04-07	00:30	4	2	katakwi hospital	4		2	1	2		2		1	1			1	1	2	1		3	1	1	0	0	0	1	1	1	0	0	1	0	0	0	0
39	M317	29	1	1		Western Division	Nakatunya	2		2017-04-11	17:30	2017-04-11	18:00	1	1		4		2	1	2		2		1	1						1		2	0	0	0	0	0	1	1	0	0	0	0	1	0	0	0
40	M314	44	1	1		Aminit	Madera	4	Boda rider	2017-04-10	09:00	2017-04-10	12:00	1	1		1						1		1	1						1		2	0	0	0	1	0	0	1	0	0	0	0	0	1	0	0
41	M305	65	1	1		Gweri	Gweri	1		2017-04-09	07:00	2017-04-09	10:00	1	1		4		2	1	2		2		1	1						1		3	0	0	0	0	0	1	1	0	0	0	1	1	0	0	0
42	M309	59	1	7		Olupe	Ongeroi	3		2017-04-09	13:00	2017-04-09	20:00	1	1		2						2		2	1			1	1	1	1		3	1	0	0	1	1	1	1	1	0	0	1	1	0	0	0
43	M311	38	1					1		2017-04-09	10:40	2017-04-09	14:00	1	1		4		2	1	2		2		1	1						1		2	1	0	0	0	0	0	0	1	0	0	1	0	0	0	0
44	M303	13	1	3		Bugondo	Ongoto	2		2017-04-07	09:00	2017-04-07	13:30	1	1		1						1		1	1			1	1	2	1		2	1	0	0	1	0	0	0	1	0	0	0	0	1	0	0
45	M304	11	1	1		Katine	Merok	2		2017-04-08	14:00	2017-04-08	15:30	1	1		1						1		1	1			1	1	1	1		2	0	0	0	0	0	1	0	0	0	0	0	0	0	1	0
46	M315	10	1	2				2		2017-04-11	13:30	2017-04-11	18:30	1	2	amuria	1						1		1	1	0			1		1		2	1	0	0	0	0	0	0	1	0	0	0	0	0	0	0
47	W148	7	2	3		Olio	Kyere	2		2017-04-05	16:00	2017-04-05	17:00	1	1		1						1		1	1			1	1	1	1		3	1	0	0	0	0	1	0	1	0	0	1	0	0	0	0
48	W140	60	2	3		Atiira	Acilo	1		2017-03-28	09:00	2017-03-28	15:00	4	2	serere hc 3	1						2		1	1			1	1		1		2	0	0	0	0	0	0	1	0	0	0	0	0	0	1	0
49	O-M498	16	2	1		Kamuda	Amotot	2		2017-04-10	16:00	2017-04-10	18:00	1	1		1						1		1	1	0		1	1	1	1		2	0	0	0	0	0	1	0	0	0	0	0	0	0	1	0
50	M307	6	1	2		Wera	Akisim	2		2017-04-09	16:00	2017-04-09	19:30	1	2	wera hc 2	1						1		1	1						1		2	1	0	0	0	0	1	0	0	0	0	0	1	0	1	0
51	O-E2/92	95	2	1		Gweri	Awoja	1		2017-04-09	15:00	2017-04-10	08:30	1	1		1						1		1	1	0		1	1	1	1		2	0	0	0	0	0	0	1	0	0	0	0	0	0	1	0
52	W149	31	2	3		Bugondo	Kasilo	1		2017-04-03	07:00	2017-04-04	06:00	1	2	apapai hc 4	2						1		2	1						1		2	0	0	0	0	0	1	0	0	0	0	0	0	0	1	0
53	Or 599	9	2	1		Western Division	Nakatunya	2		2017-03-21	09:35	2017-03-21	11:15	1	1		4		2	3	2		2		1	1						1		2	0	0	0	0	0	0	1	0	0	0	0	0	0	1	0
54	Or 587	82	2	4				2		2017-03-10	08:00	2017-03-13	09:00	1	2	kalaki hc 3	1						1		1	1	0		1	1	1	1		2	0	0	0	0	0	0	1	0	0	0	0	0	0	1	0
55	M316	18	1	3		Asuret	Otatai	2		2017-04-11	17:30	2017-04-11	18:00	1	1		4		2	1	2		2		1	1						1		2	0	0	1	0	0	0	1	0	0	0	0	1	0	0	0
56	W142	0.08	2	1		Arapai	Akum	3		2017-03-30	14:00	2017-03-30	15:00	1	1		5						1		1	1			1	1	1	1		3	0	0	0	0	0	0	1	0	0	0	0	0	0	0	1
57	O-E2/89	32	1	5		Magoro	Odukut	1		2017-04-10	20:00	2017-04-11	11:55	4	2	katakwi hospital	3						2		2	1	0					1		2	0	0	0	1	0	0	0	0	0	0	0	0	1	0	0
58	O-E1/85	16	1	1		Asuret	Adachor	2		2017-04-04	13:00	2017-04-04	15:47	3	1		1						1		1	1			1	1	1	1		2	0	0	0	0	1	0	0	0	0	1	0	0	0	0	0
59	W153	6	2					2		2017-04-05	14:30	2017-04-11	12:00	1	2	community clinic	1						1		1	1				1	1	1		2	0	0	0	0	0	0	1	0	0	1	0	0	0	0	0
60	O-P162	4	1	1		Soroti	Ajonyi	2		2017-04-09	19:00	2017-04-11	09:00	1	1		5						1		1	1				1	1	1		3	1	0	0	0	0	0	0	0	0	0	0	0	0	0	1
61	O-E2/99	27	2	5				1		2017-04-18	08:00	2017-04-18	15:00	1	2	ongutoi hc 3	4		2	1	2		2		1	1			1	1	1	1		3	1	0	0	0	0	1	1	1	0	0	1	1	0	0	0
62	O-E2/89	37	1	9	Kole	Ayer	Oyetulei	4	Domestic assistant	2017-04-14	15:00	2017-04-17	13:10	1	1		1						2		1	1	0		1	1	1	1		3	1	0	0	0	0	1	1	0	0	0	0	1	0	0	0
63	O-E1/90	13	2	1		Soroti	Amen B	2		2017-04-15	09:00	2017-04-15	09:45	1	1		1						1		1	1				1	1	1		2	1	0	0	0	0	0	0	1	0	0	0	0	0	0	0
64	M320	38	1	4		Okure	Ogongora	4	Boda rider	2017-04-14	20:00	2017-04-14	22:00	1	1		4		3	1	2		2		1	3						3		3	1	1	0	0	0	1	1	1	0	0	0	1	0	0	0
65	M323	29	1	1		Asuret	Opelepel	4	Boda rider	2017-04-15	19:00	2017-04-15	21:00	1	1		2						2		2	2						1		2	1	0	0	0	0	1	0	1	0	0	0	1	0	0	0
66	Or 679	4	2	2				3		2017-04-18	14:00	2017-04-19	10:00	3	1		1						1		1				1	1	1	1		2	0	0	0	0	0	0	1	0	0	0	0	0	0	1	0
67	M333	35	1	4		Otuboi	Amoru	4	Businessman	2017-04-14	17:00	2017-04-17	15:00	1	2	kaberamaido	2						3		2	1	0		1	1		1		2	1	0	0	0	0	0	0	1	0	0	0	1	0	0	0
68	O-M503	15	1	1		Western Division	Nakatunya	4	Cattle keeper	2017-04-19	15:20	2017-04-19	16:30	1	1		2						5	Swamp	2	1	0		1	1	1	1		2	1	0	0	0	0	0	0	1	0	0	1	0	0	0	0
69	M310	11	1	1		Katine	Merok	2		2017-04-13	18:00	2017-04-14	09:00	1	2	atirir hc 4	1						1		1	1	0			1	1	1		3	1	1	0	0	0	1	0	1	0	0	0	1	0	1	0
70	W163	31	2	1		Northern Division	Madera	3		2017-04-21	16:30	2017-04-21	18:30	1	1		2						1		2	1			1	1		1		2	0	0	0	0	0	1	0	0	0	0	1	0	0	0	0
71	W160	5	2	1		Kamuda	Owilai	2		2017-04-19	15:00	2017-04-19	16:00	1	1		1						1		1	1				1		1		2	0	1	0	0	0	0	0	0	0	0	0	1	0	0	0
72	O-M 509	3	1	1		Western Division	Nakatunya	2		2017-04-24	19:15	2017-04-24	19:30	1	1		4		2				4		1	1	0		2	1	1	1		2	1	0	0	0	0	0	0	0	0	0	1	0	0	0	0
73	O-M507	17	1	1			Amen	2		2017-04-20	18:00	2017-04-20	21:00	1	1		6						2		1	1	0		1	1	1	1		2	0	0	0	0	0	0	1	0	0	0	1	0	0	0	0
74	O-M506	21	2	1		Northern Division	Pioneer B	3		2017-04-20	09:50	2017-04-20	10:10				2						1		2	1			1					2	0	0	0	1	1	0	0	0	0	0	0	0	1	0	0
75	O-M508	45	1	3		Kyere	Aminit	1		2017-04-22	17:00	2017-04-22	17:50	4	1		4		2	1	2		2		1	2			1	2	1			3	0	1	0	0	0	0	1	0	0	0	1	0	0	0	0
76	M334	8	1	3		Kadungulu	Ojomai	2		2017-04-15	08:00	2017-04-15	14:00	1	2	clinic	1						1		1	1						1		2	0	0	0	1	0	0	0	0	0	0	0	0	1	0	0
77	M298	10	1	1		Katine	Olwelai	2		2017-04-07	11:00	2017-04-07	13:00	1	1		1						4		1	1			1	1		3		2	1	0	0	0	0	0	0	1	0	0	0	0	0	0	0
78	M284	10	1	2		Willa	Akisim	2		2017-03-19	16:00	2017-03-19	19:00	4	2	amuria hc 4	1						1		1	1	0			1	1	1		3	1	0	0	0	0	0	1	1	0	0	0	1	0	1	0
79	M 338	24	1	5		Magoro	Orungo	2		2017-04-18	10:00	2017-04-18	15:00	4	2	magoro hc 4	4		2	1	2		2		1	1	0					1		2	1	1	0	0	0	0	0	1	0	0	1	0	0	0	0
80	M339	47	1	2		Amuria	Abia	1		2017-04-18	16:05	2017-04-19	14:00	1	2	amuria hc 4	1						2		1	1						1		2	1	0	0	0	0	0	0	0	1	0	0	0	0	0	0
81	M312	4	1	3		Kateta	Kamusala	2		2017-04-09	19:00	2017-04-09	22:00	1	1		1						1		1	1			1	1	1	1		2	0	0	0	0	0	0	1	0	0	0	0	0	0	1	0
82	O-M507	29	1	1		Northern Division	Otucopi	4	Carpenter	2017-04-20	21:00	2017-04-20	21:20	1	2	soroti medical center	6						2		1	1	0		1	1	1	1		2	0	0	0	0	0	0	1	0	0	0	1	0	0	0	0
83	W168	10	2	2		Acowa	Otungul	2		2017-04-22	09:00	2017-04-22	10:00	1	1		1						1		1	1						4		2	1	0	0	0	0	1	0	1	0	0	0	0	0	1	0
84	O-P110	50	2	1		Soroti	Kamuda	1		2017-04-24	21:00	2017-04-25	10:55	1	1		6						1		1	1			1	1	1	1		2	0	0	0	0	0	0	1	0	0	0	1	0	0	0	0
85	M349	15	1	1		Kamuda	Agama	2		2017-04-26	08:00	2017-04-26	10:00	1	1		3						1		1	1						1		2	0	0	0	0	0	0	1	0	0	0	1	0	0	0	0
86	O-E91	43	1	1		Soroti	Acetgwen	1		2017-04-25	16:00	2017-04-25	19:30	1	1		3						1		2	1			1	1	1	1		2	0	1	0	0	0	0	0	0	0	0	0	1	0	0	0
87	W162	5	2	1		Sororti	Oderai	2		2017-04-23	18:00	2017-04-23	22:00	1	1		4		2	2	2		2		1	1						1		3	1	1	1	0	0	0	0	1	0	0	1	1	0	0	0
88	W166	6	2	1		Western Division	Nakatunya	2		2017-04-21	15:00	2017-04-21	16:00	1	1		2						1		1	1						1		2	0	0	0	0	0	0	1	0	0	0	0	1	0	0	0
89	W161	8	2	1		Kamuda	Oloboi	2		2017-04-24	11:00	2017-04-25	10:00	1	1		1						1		1	1						1		2	0	0	0	0	0	1	0	0	0	0	0	0	0	1	0
90	W172	5	2	1		Gweri	Awoja	2		2017-04-27	09:00	2017-04-27	09:40	3	1		4		2	2	2		2		1	1						1		3	1	1	0	0	0	0	0	1	0	0	0	1	0	0	0
91	W175	6	2	1		Arapai	Aloet-Akum	2		2017-04-30	07:00	2017-04-30	08:00	1	1		6						2		1	1						1		2	0	1	0	0	0	0	0	0	0	0	1	0	0	0	0
92	M344	30	1	1		Western Division	Nakatunya	1		2017-04-23	20:00	2017-04-24	09:00	1	2	joint clinic	1						1		1	1	1		1	1	1	1		2	1	0	0	0	0	0	0	1	0	0	1	0	0	0	0
93	Or 681	7	1	1		Katine	Oculoi	2		2017-04-20	13:00	2017-04-20	15:30	1	1		1						1		1	1			1	1	1			2	0	0	0	0	0	1	0	0	0	0	0	0	0	1	0
94	O-P100	7	2	9	Amolatar	Namasale	Nabweyo	2		2017-04-18	20:00	2017-04-19	13:30	1	1		1						1		1	1						1		2	0	0	0	0	0	0	1	0	0	0	0	0	0	1	0
95	O-P101	6	2	6		Ngora	Atapar	2		2017-04-19	13:00	2017-04-19	15:30	1	1		1						1		1	1						1		2	0	0	0	0	0	1	0	0	0	0	0	0	0	1	0
96	Or 668	65	2	2		Asamuk	Odoon	1		2017-04-26	16:00	2017-04-28	08:00	1	1		4		3	3			2		1	1	0		1	1	1	1		1	0	0	0	0	0	1	0	0	0	0	0	0	0	1	0
97	M336	10	1	1				2		2017-04-17		2017-04-17		1	1		1						4		1	1			1	2	2	2		2	1	0	0	0	0	0	0	1	0	0	0	0	0	0	0
98	O-M510	26	1	3		Pingire	Kamod	1		2017-04-24	23:00	2017-04-25	02:40	4	1		3						5	Bar	5	2	0		1	1	1	1		2	0	0	0	0	1	0	0	0	1	0	1	0	0	0	0
99	M325	36	1	1		Kamuda	Oyomai	1		2017-04-16	22:00	2017-04-16	23:00	4	1		2						1		2	1						1		2	1	0	0	0	1	0	0	1	0	0	0	0	0	0	0
100	O-P114	5	1	1		Soroti	Orwadai	2		2017-05-01	07:00	2017-05-01	12:00	1	1		1						1		1	1			1	1	1	1		1	0	0	1	0	0	0	0	0	0	0	0	1	0	0	0
101	W165	1	2	1		Gweri	Amusia	3		2017-04-21	09:30	2017-04-21	12:00	1	1		5						1		1	1			2	1	2	1		2	0	0	0	0	0	1	0	0	0	0	0	0	0	0	1
102	W156	13	2	1		Arapai	Aloet	2		2017-04-16	14:00	2017-04-16	15:30	1	1		1						1		1	1			1	1	1	1		2	1	1	0	0	0	0	0	0	0	0	0	1	0	0	0
103	W173	30	2	1		Asuret	Obule	1		2017-04-27	12:00	2017-04-28	09:00	3	2	obule hc 2	6						5	Garden	1	1						1		2	0	0	0	0	0	1	0	0	0	0	1	0	0	0	0
104	Or 649	15	1	6		Kapir	Atapar	2		2017-04-02	09:00	2017-04-02	15:00	1	1		1						1		1	1			1	1	1	1		3	0	0	0	0	0	1	1	0	0	0	0	0	0	1	0
105	M357	31	1	1		Katine	Awacha	4	Businessman	2017-05-01	01:00	2017-05-01	03:00	1	1		4		3	1	2		2		1	1						1		2	1	1	0	0	0	0	0	1	0	0	0	1	0	0	0
106	M360	21	1	2		Asamuk	Omerai	1		2017-04-29	09:00	2017-04-24	11:00	1	2	asamuk hc 3	6						5	Garden	1	1				1		1		2	0	0	0	0	0	0	1	0	0	0	1	0	0	0	0
108	M359	55	1	5		Alelesi	Acome	1		2017-04-28	19:00	2017-04-29	14:00	3	2	katakwi general hospital	4		2	2	1		2		1	2						1		2	0	0	0	0	0	0	1	0	0	0	0	1	0	0	0
109	Or 598	73	1	1		Asuret	Abaango	1		2017-03-20	17:30	2017-03-21	10:00	1	1		1						1		1	1			1	1	1	1		2	0	0	0	0	0	0	1	0	0	0	0	0	0	1	0
110	Or 615	73	1	1		Tubur	Palaet	1		2017-03-06	09:00	2017-03-23	10:00	1	1		1						2		1	1			1	1	1	1		2	0	0	0	0	0	0	1	0	0	0	0	0	0	1	0
111	M367	14	1	3		Bugondo	Kasilo	2		2017-05-03	11:00	2017-05-03	21:00	1	1		1						1		1	1						1		2	0	0	0	0	0	1	0	0	0	0	0	0	0	1	0
112	M365	4	1	1		Eastern Division	Moruapesur	2		2017-05-02	15:00	2017-05-02	15:30	1	1		1						4		1	1	0					1		2	0	0	0	0	0	1	0	0	0	0	0	0	0	1	0
113	O-M510	36	1	1		Katine	Awidiang	1		2017-05-04	20:00	2017-05-04	20:30	1	1		4		2	2	2		1		1	3			1	1	1	1		2	0	0	0	0	0	0	1	0	0	0	0	1	0	0	0
114	O-P116	13	2	1		Aukot	Agule	2		2017-05-03	08:00	2017-05-03	10:00	1	1		1						1		1	1			1	1	1	1		1	1	0	0	1	0	0	0	1	0	0	0	0	1	0	0
115	O-P117	7	1	1		Asuret	Owonge	2		2017-05-03	10:00	2017-05-03	15:00	3	2	asuret hc	1						1		1	1			1	1	1	1		1	1	0	0	1	0	0	0	1	0	0	0	0	1	0	0
116	O-M512	20	1	1		Eastern Division	Kigandani	4	Boda rider	2017-05-04	21:00	2017-05-05	01:03	1	2	joint clinic	4		2	1	2		2		1	1	0	1	1	1	1	1		3	1	1	1	0	0	1	1	1	0	0	1	1	0	0	0
117	W177	56	2	1		Asuret	Atengobul	4	Businesswoman	2017-05-04	11:00	2017-05-04	11:30	1	1		4		1	3			2		1	1	0		1	1		1		2	1	0	0	0	0	0	0	1	0	0	0	0	0	0	0
118	W176	7	2	1		Arapai	Obutei	2		2017-05-02	11:30	2017-05-03	14:00	1	1		1						4		1	1						1		2	0	0	0	0	0	1	0	0	0	0	0	0	0	1	0
119	W174	40	2	3		Atiira	Asilang	4	Businesswoman	2017-04-29	09:00	2017-04-29	12:00	1	1		1						2		1	1			1	1		1		2	1	0	0	0	0	0	0	1	0	0	0	0	0	0	0
120	M354	2	1	1		Asuret	Adakar	3		2017-04-24	19:00	2017-04-24	20:00	1	1		5						1		1	1	0					1		3	0	0	1	0	0	0	1	0	0	0	0	0	0	0	1
121	M321	75	1	3		Kyere	Akuja	1		2017-04-14	17:00	2017-04-15	09:00	1	1		1						2		1	1						1		2	0	0	0	0	0	0	1	0	0	0	0	0	0	1	0
122	M371	17	1	2		Morungatuny	Ateuso	2		2017-04-24	14:00	2017-04-25	10:00	1	2	clinic	2						4		2	1						1		2	0	1	0	0	0	0	0	0	0	0	0	1	0	0	0
123	M370	21	1	2		Asamuk		2		2017-04-29	11:00	2017-04-29	17:00	1	1		6						5	Bush	1	1	0			1		1		2	0	0	0	0	0	0	1	0	0	0	1	0	0	0	0
124	M355	19	1	1		Northern Division	Kigandani	4	Boda rider	2017-04-30	20:40	2017-04-30	21:00	1	1		4		2	1	2		2		1	1						1		3	1	0	0	0	0	1	1	1	0	0	1	1	0	0	0
125	M347	42	1	4		Bululu	Olilimo	1		2017-04-23	21:00	2017-04-24	09:00	3	1		8						1		2	1	0		1	1		1		2	1	0	0	0	0	0	1	1	0	0	1	0	0	0	0
126	M319	13	1	3		Akoboi	Akoboi-Abia	2		2017-04-13	09:00	2017-04-13	11:00	3	1		1						1		1	1			1	1	1	1		2	0	0	0	0	0	0	1	0	0	0	0	0	0	1	0
127	M318	12	1	3		Kyere	Olupe	2		2017-04-12	15:00	2017-04-12	20:00	1	1		1						1		1	1	0		1	1	1	1		3	0	1	0	0	0	0	1	0	0	0	0	1	0	1	0
128	W182	1	2	1		Northern Division	Otucopi	3		2017-05-05	18:00	2017-05-06	11:00	1	1		5						1		1	1						1		2	0	0	0	0	0	0	1	0	0	0	0	0	0	0	1
129	W181	7	2	1		Gweri	Damasiko	2		2017-05-08	12:00	2017-05-08	13:00	1	1		9	Foreign body ingestion					1		1	1						1		2	0	0	1	0	0	0	0	0	1	0	0	0	0	0	0
130	M369	23	1	1		Kamuda	Akere	4	Carpenter	2017-05-07	08:00	2017-05-07	09:00	1	1		6						5	Bush	1	1						1		2	0	0	0	0	0	0	1	0	0	0	1	0	0	0	0
131	M313		1	1		Western Division	Maroon Quarters	4	Prisoner	2017-04-21	12:00	2017-04-22	13:00	2	1		2						5	Prison	2	1			1	1	1	1		2	1	0	0	0	0	0	0	1	0	0	0	0	0	0	0
132	O-M513		1					3		2017-05-09	03:00	2017-05-09	04:00	4	1		2						1		4	3			1	1	1	4		2	1	0	0	0	0	0	0	1	0	0	0	1	0	0	0
133	O-M511	20	1	1		Asuret	Ajebe	1		2017-05-02	11:00	2017-05-02	18:30	1	1		2						5	Borehole	2	1	0		1	1		1		3	1	1	0	1	0	0	0	1	0	0	0	1	1	0	0
134	W171	18	2	1		Gweri	Awoja	3		2017-04-27	09:00	2017-04-27	09:40	3	1		4		2	2			2		1	1	0		1	2	3	1		2	1	1	0	0	0	0	1	1	0	0	1	1	0	1	0
135	W179	33	2	1		Northern Division	Amen B	1		2017-05-08	15:00	2017-05-08	17:30	1	1		4		2	3			2		1	1	0					1		2	1	0	0	0	0	0	1	1	0	0	1	0	0	0	0
136	W170	5	2	1		Gweri	Awoja	3		2017-04-27	09:00	2017-04-27	09:40	3	1		4		2	1	2		2		1	1					2	1		3	1	1	0	1	0	0	1	1	0	0	1	0	0	1	0
137	W169	22	2	1		Gweri	Awoja	3		2017-04-27	09:00	2017-04-27	09:40	3	1		4		2	2	2		2		1	1			1	2		4		3	1	0	0	0	0	0	1	1	0	0	1	1	0	1	0
138	O-E2	73	2	2		Kapelebyong	Atiira	1		2017-03-25	16:00	2017-03-29	09:30	1	1		1						2		1	2	0		1	1	1	1		2	0	0	0	0	0	0	1	0	0	0	0	0	0	1	0
139	M377	13	1	9	Amolatar	Aputi		2		2017-05-04	16:00	2017-05-08	17:00	1	2	amolatar hc	4		2	2	2		2		1	1			2	1		1		2	1	0	0	0	0	0	0	1	0	0	0	0	0	0	0
140	O-E2/103	28	2	1		Eastern Division	Moruapesur	4	Businesswoman	2017-05-09	13:00	2017-05-10	09:00	1	1		2						1		2	1	0		1	1	1	1		3	1	1	1	1	1	0	1	1	0	1	1	1	0	1	0
141	O-E2/100	30	2	1		Asuret	Obule	4	Other: Teacher	2017-05-02	08:00	2017-05-02	12:00	1	1		4		2	2	2		2		1	1		2	1	1	1	1		1	0	0	0	0	0	1	1	0	0	1	0	0	0	0	0
142	O-P119	9	1	1		Soroti	Kamuda	2		2017-05-08	09:00	2017-05-08	09:30	1	1		1						1		1	1		2		1	1	1		1	1	0	0	0	0	0	0	0	0	0	1	1	0	0	0
143	O-E2/104	54	2	1		Gweri	Moruapesur	1		2017-05-09	13:00	2017-05-10	07:00	1	2	police	2						1		2	1	0	2	1	1	1	1		1	1	1	1	0	0	0	0	0	0	0	0	1	0	0	0
144	O-M515	43	1	5		Katakwi Town Council	Katanga Cell	4	Other: Nurse	2017-05-11	15:00	2017-05-11	16:00	1	1		4		2	2	2		1		1	1	0	2	1	1	1	1		1	0	1	0	0	0	0	1	0	0	0	0	1	0	0	0
145	O-M516	20	1	5		Katakwi Town Council	Katangi	2		2017-05-11	15:00	2017-05-11	16:00	1	1		4		2	1	1		1		1	1	0	2	1	1	1	1		1	0	0	0	0	0	1	0	0	0	0	0	1	0	0	0
146	O-M517	34	1	2		Asamuk	Mission Area	1		2017-05-11	16:00	2017-05-12	16:10	3	2	amuria hc 4	4		2	2	2		2		1	2	0	2	1	1	1	2		2	1	1	0	0	0	0	0	1	0	0	0	1	0	0	0
147	O-M514	28	1	5		Ngariam	Aiti	4	Other: Broker	2017-05-09	23:00	2017-05-10	05:20	1	1		4		1	2			2		1	1	0	2	1	1	1	1		2	0	1	0	0	0	1	0	0	0	0	0	1	0	0	0
148	W184	10	2	1		Northern Division	Amen A	2		2017-05-07	09:00	2017-05-10	11:30	1	2	princess diana hc 4	4		2	2	2		2		1	1		2				1		3	0	1	0	1	0	1	0	0	0	0	0	1	1	0	0
149	M391	8	1	1		Katine	Omodoi	2		2017-05-13	15:00	2017-05-14	16:00	1	1		1						1		1	1		2				1		2	0	0	0	0	0	1	0	0	0	0	0	0	0	1	0
150	M388	25	1	1		Arapai	Odudui	1		2017-05-14	10:00	2017-05-14	16:00	1	1		2						2		2	2		2	1	1	1	1		2	1	1	0	0	0	0	0	1	0	0	0	1	0	0	0
151	M383	32	1	5		Magoro	Dadas	1		2017-05-10	16:00	2017-05-11	09:00	1	1		2						1		2	1		2	1	3		1		2	0	0	0	0	0	1	0	0	0	1	0	0	0	0	0
152	P10	48	2	6		Agogomit	Kapir	1		2017-04-28	08:00	2017-04-28	17:00	4	2	kapir hc 3	7						1		2	1		2	1		2	4		2	1	0	0	0	0	0	0	1	0	0	0	0	0	0	0
153	M382	38	1	2				1		2017-05-09	16:00	2017-05-10	12:30	1	2	amuria hc 4	4		2	1	2		2		1	1		2				1		2	1	1	0	0	0	0	0	1	0	0	1	0	0	0	0
154	Or 686	1	1	1		Arapai	Adakabela	3		2017-05-12	17:00	2017-05-13	10:30	1	1		1						1		1	1		2	2	1	1	1		2	0	0	0	0	0	1	0	0	0	0	0	0	0	1	0
155	Or 676	46	1	1		Western Division	Nakatunya	1		2017-05-10	22:30	2017-05-11	10:20	1	1		1						5	Other: Bar	2	2			2	1	1	1		2	0	0	0	0	0	1	0	0	0	0	0	0	0	1	0
156	Or 675	17	2	1		Eastern Division		2		2017-04-30	20:20	2017-05-12	10:30	1			1						1		1	1			2	1	1	1		2	0	0	0	0	0	0	1	0	0	1	0	0	0	0	0
157	Or 670	12	1	1		Norhern Division	Camp Swahili	2		2017-05-12	10:00	2017-05-12	12:30	1	1		1						1		1	1		2	2	1	1	1		2	0	0	0	0	0	1	0	0	0	0	0	0	0	1	0
158	Or 667	3	2	1		Eastern Division	Moruapesur	3		2017-04-14	12:00	2017-04-14	14:30		1		1						1		1	1	0		2	1	1	1		1	0	0	0	0	0	0	1	0	0	1	0	0	0	0	0
159	Or 673	6	1	1		Soroti	Amen B	2		2017-05-12	10:30	2017-05-12	12:00	1	1		1						1		1	1			2	1	1	1		2	0	0	0	0	0	1	0	0	0	0	0	0	0	1	0
160	Or 674	75	1	1		Eastern Division	Town area	3		2017-04-30	15:00	2017-05-12	10:00	1	2	doctors plaza	1						1		1	1			2	1	1	1		2	0	0	0	0	0	0	1	0	0	0	0	0	0	1	0
161	Or 669	10	1	2		Abarilela		2		2017-05-11	17:00	2017-05-12	11:30	1	1		1						2		1	1		2	2	1	1	1		2	0	0	0	0	0	1	0	0	0	0	0	0	0	1	0
162	Or 671	1	1	2		Wera	Aninlimit	3		2017-05-11	21:00	2017-05-12	10:00	1	1		1						1		1	1			2	1	1	1		2	0	0	0	0	0	1	0	0	0	0	0	0	0	1	0
163	Or 672	8	2	2		Asamuk	Apeduru	2		2017-05-10	16:00	2017-05-11	15:30	1	1		1						2		1	1			2	1	1	1		2	0	0	0	0	0	1	0	0	0	0	0	0	0	1	0
164	Or 685	70	1	6		Kapir		1		2017-05-07	18:00	2017-05-10	09:00	1	1		4		3	1	2		2		1	1			2	1	1	1		2	0	0	0	0	0	0	1	0	0	0	0	0	0	1	0
165	Or 683	59	1	5		Usuk		1		2017-05-09	22:00	2017-05-10	09:00	1	1		2						5	Other: Bar	2	2			2	1	1	1		2	0	0	0	0	0	1	0	0	0	0	0	0	0	1	0
166	Or 684	13	2	1		Soroti	Amen A	2		2017-05-09	17:00	2017-05-10	10:00	1	2	joint clinic	1						1		1	1		2	2	1	1	1		2	0	0	0	0	0	1	0	0	0	0	0	0	0	1	0
167	Or 682	5	2	1		Gweri		2		2017-05-09	13:30	2017-05-10	09:00	1	1		1						1		1	1		2	2	1	1	1		2	0	0	0	0	0	0	1	0	0	0	0	0	0	1	0
168	Or 690	8	1	1		Katine	Omodoi	2		2017-05-15	16:00	2017-05-16	09:00	1	1		1						2		1	1		2	2	1	1	1		2	0	0	0	0	0	1	0	0	0	0	0	0	0	1	0
169	Or 678	8	1	1		Gweri		2		2017-05-09	17:00	2017-05-10	11:20	1	1		1						1		1	1		2	2	1	1	1		2	0	0	0	0	0	1	0	0	0	0	0	0	0	1	0
170	Or 677	5	1	1		Tubur		3		2017-05-09	18:00	2017-05-10	10:20	1	1		1						1		1	1			2	1	1	1		2	0	0	0	0	0	1	0	0	0	0	0	0	0	1	0
171	O-M479	28	1	1		Gweri	Agule	1		2017-04-02	22:00	2017-04-03	00:25	3	1		1						1		1	1			1	1	1	1		2	0	0	0	0	0	0	1	0	0	0	0	0	0	1	0
172	W167	8	2	3		Kyere	Omagoro	2		2017-04-23	09:00	2017-04-23	14:00	1	2	clinic	1						1		1	1		2				1		2	0	0	0	0	0	0	1	0	0	0	0	0	0	1	0
173	Or 687	17	1	4		Kalaki		2		2017-05-14	14:00	2017-05-16	10:30	1	1		1						2		1	1		1	2	1	1	1		2	0	0	0	0	0	1	0	0	0	0	0	0	0	1	0
174	Or 688	5	1	1		Northern Division	Camp Swahili	2		2017-05-16	10:00	2017-05-16	12:30	1	1		1						1		1	1		1	2	1	1	1		2	0	0	0	0	0	1	0	0	0	0	0	0	0	1	0
175	Or 689	0.04	2	2		Kapelebyong		3		2017-05-14	16:00	2017-05-16	09:00	1	1		1						1		1	1		1				1		2	0	0	0	0	0	1	0	0	0	0	0	0	0	1	0
176	Or 703	14	1	1		Soroti	Oderai	2		2017-05-17	11:00	2017-05-18	10:50	1	1		1						1		1	1	0	1	1	1	1	1		2	0	0	0	0	0	0	1	0	0	1	0	0	0	0	0
177	Or 712	10	1	1		Northern Division	Madera	2		2017-05-13	18:00	2017-05-18	08:30	1	1		2						1		1	1	0	1	2	2	2	1		2	0	0	0	0	0	0	1	0	0	0	0	0	0	1	0
178	Or 711	80	2	1		Northern Division	Nakatunya	1		2017-05-18	09:00	2017-05-18	12:05	3	1		1						1		1	1	0	1	1	1	1	1		2	0	0	0	0	0	0	1	0	0	0	0	0	0	1	0
179	Or 710	83	2	2		Wera	Sugur	3		2017-05-14	19:00	2017-05-18	10:00	1	2	amolo hc 3	1						1		1	1	0	1	1	1	2	1		2	0	0	0	0	0	0	1	0	0	0	0	0	0	1	0
180	Or 690	12	2	3		Atiira		2		2017-05-16	17:00	2017-05-17	09:30	1	1		1						2		1	1		2	2	1	1	1		2	0	0	0	0	1	0	0	0	0	0	0	1	0	0	0
181	Or 691	48	2	1		Soroti	Akisim	4	Police officer	2017-05-17	08:00	2017-05-17	10:00	1	1		1						1		1	1		2	2	1	1	1		2	0	0	0	0	0	0	1	0	0	0	0	1	0	0	0
182	Or 692	1	2	1		Arapai	Atapar	3		2017-05-16	17:00	2017-05-17	09:00	1	1		2						1		1	1		2	2	1	1	1		2	0	0	0	0	0	0	1	0	0	0	0	1	0	0	0
183	Or 693	45	1	5		Town Council		4	Businessman	2017-05-10	11:00	2017-05-17	09:30	1	2		4		1	2			2		1	1		2	2	1	1	1		2	1	0	0	0	0	0	0	0	0	0	0	1	0	0	0
184	Or 694	10	1	1		Kamuda		2		2017-05-16	18:00	2017-05-17	10:30	1	1		1						1		1	1		2	2	1	1	1		2	0	0	0	0	0	1	0	0	0	0	0	1	0	0	0
185	Or 695	9	1	1		Kamuda	Agora	2		2017-05-16	17:00	2017-05-17	10:00	1	1		1						2		1	1		1	2	1	1	1		2	0	0	0	0	0	1	0	0	0	0	0	0	0	1	0
186	Or 696	29	1	5		Town Council		4	Teacher	2017-05-10	11:00	2017-05-17	10:00	1	1		4		1	2			2		1	1		2	2	1	1	1		2	0	0	0	0	0	0	1	0	0	0	0	1	0	0	0
187	Or 697	2	2	2		Wera	Ongutoi	3		2017-05-16	16:00	2017-05-17	09:00	1	1		1						1		1	1		1	2	1	1	1		2	0	0	0	0	0	1	0	0	0	0	0	0	0	1	0
188	Or 698	27	1	1		Katine	Ochuloi	3		2017-05-15	08:00	2017-05-17	11:00	1	1		2						5	Bar	2	2		2	2	1	1	1		2	0	0	0	0	0	1	0	0	0	0	0	0	0	1	0
189	Or 699	38	1	5		Town Council	Katanga	4	Businessman	2017-05-10	11:00	2017-05-17	10:00	1	1		4		1	2			2		1	1		1	2	1	1	1		2	0	0	0	0	0	0	1	0	0	1	0	0	0	0	0
190	Or 700	50	1	5		Town Council		4	Businessman	2017-05-10	11:00	2017-05-17	10:00	1	1		4		1	2			2		1	1		2	2	1	1	1		2	0	0	0	0	0	1	0	0	0	0	0	1	0	0	0
191	Or 701	40	1	5		Town Council		4	Businessman	2017-05-10	11:00	2017-05-17	10:00	1	1		4		1	2			2		1	1		2	2	1	1	1		2	0	0	1	0	0	0	0	0	1	0	0	0	0	0	0
192	Or 702	36	1	4		Anyara		1		2017-05-16	16:00	2017-05-17	08:00	1	1		1						2		1	1		2	2	1	1	1		2	0	0	0	0	0	1	0	0	0	0	0	1	0	0	0
193	Or 719	6	2	4		Otuboi	Odidi	2		2017-04-15	10:00	2017-05-19	11:00	1	1		1						1		1	1	0	1	2	2	2	1		2	0	0	0	0	0	1	0	0	0	0	0	0	0	1	0
194	W187	10	2	4		Kalaki	Adungulu	2		2017-05-15	11:00	2017-05-17	09:00	1	2	apapai hc	1						5	Garden	1	1	0	1	1	1	1	1		2	0	0	0	0	0	1	0	0	0	0	0	0	0	1	0
195	Or 716	5	1	1		Katine	Oculoi	2		2017-05-18	17:00	2017-05-19	11:00	1	1		1						1		1	1	0	1	2	2	2	1		2	0	0	0	0	0	1	0	0	0	0	0	0	0	1	0
196	Or 715	4	1	1		Tubur	Tubur	3		2017-05-16	18:00	2017-05-19	12:00	1	1		1						1		1	1	0	1	2	2	2	1		2	0	0	0	0	0	1	0	0	0	0	0	0	0	1	0
197	Or 714	16	1	1		Arapai	Olegei	3		2017-05-19	07:00	2017-05-19	11:00	1	1		1						1		1	1	0	1	1	1	1	1		2	0	0	0	0	0	1	0	0	0	0	0	0	0	1	0
198	Or 713	7	1	3		Pingire	Amuria	2		2017-05-16	09:00	2017-05-19	09:30	1	1		1						1		1	1	0	1	1	2	2	1		2	0	0	0	0	0	1	0	0	0	0	0	0	0	1	0
199	Or 708	50	2	1		Arapai	Akaikai	1		2017-05-17	19:00	2017-05-18	09:00	1	1		1						1		1	1		1	1	1	1	1		2	0	0	0	0	0	1	0	0	0	0	0	0	0	1	0
200	Or 707	10	2	1		Soroti	Central Ward	2		2017-05-16	14:00	2017-05-18	12:00	1	1		1						1		1	1	0	1	1	1	1	1		2	0	0	0	0	0	0	1	0	0	0	0	1	0	0	0
201	Or 706	33	1	9	Kampala	Nakawa Division	Kyebando	4	Employee	2017-05-18	08:00	2017-05-18	10:00	3	1		4		1	1			2		1	1	0	1	1	1	1	1		2	0	0	0	0	0	0	1	0	0	0	0	0	0	1	0
202	Or 705	25	1	1		Soroti	Opiro	1		2017-05-13	08:00	2017-05-18	10:00	1	1		2						1		1	1	0	1	1	1	1	1		2	0	0	0	0	0	1	0	0	0	0	0	0	0	1	0
203	Or 704	10	1	1		Northern Division	Otucopi	2		2017-05-17	15:00	2017-05-18	18:00	1	1		1						1		1	1	0	1	1	1	2	1		2	0	0	0	0	0	1	0	0	0	0	0	0	0	1	0
204	M397	10	1	1		Kamuda		2		2017-05-18	14:00	2017-05-18	16:00	1	1		1						1		1	1	0	1				1		2	1	0	0	0	0	0	0	1	0	0	0	0	0	0	0
205	O-M520	33	1	1		Awoja		4	Boda rider	2017-05-18	21:00	2017-05-19	07:20	1	2	clinic	4		2	1	2		2		1	1		1	1	1	1	1		2	0	1	0	0	0	0	1	0	0	0	0	1	0	0	0
206	W189	30	2	1		Tubur	Obule	1		2017-05-20	21:00	2017-05-21	14:00	4	2	tubur clinic	2						1		2	1		1	1	1	1	1		2	0	0	0	0	1	0	0	0	0	0	1	0	0	0	0
207	M386	21	1	1		Eastern Division	Amen B	4	Boda rider	2017-05-15	14:00	2017-05-15	15:30	1	1		4		3	1	2		2		1	1		1				1		3	1	0	0	0	0	0	1	1	0	0	0	1	0	0	0
208	M337	11	1	4		Lwala		2		2017-04-18	10:00	2017-04-18	17:00	1	2	lwala hc 3	1						4		1	1		1	1	1		1		2	0	0	0	0	0	1	0	0	0	0	0	0	0	1	0
209	M389	9	1	1		Gweri	Acuma	2		2017-05-14	10:00	2017-05-14	10:30	1	1		1						1		1	1	0	1	1	1	3	1		2	0	0	0	1	0	0	0	0	0	0	0	0	1	0	0
210	M396	26	1	9	Mbale	Wanale Division	Umboyi	4	Driver	2017-05-20	06:00	2017-05-20	08:00	4	1		2						4		4	1	0	1	1	1		1		2	1	0	0	0	1	0	0	1	0	0	0	1	0	0	0
211	O-M522	32	1	1		Northern Division	Kigandani	1		2017-05-23	16:30	2017-05-23	17:00	1	1		2						2		2	1	0	1	1	1	1	1		2	1	1	0	0	0	0	0	0	0	0	1	1	0	0	0
212	O-M521	32	1	1		Eastern Division	Ajip	4	Businessman	2017-05-20	15:00	2017-05-20	15:45	1	1		4		3	1	2		2		1	1		2	1	1	1	1		2	1	1	0	0	0	1	0	1	0	0	1	0	0	0	0
213	O-M519		2					4	Housewife	2017-05-16	23:00	2017-05-16	23:30	1	1		3						1		2	3		2	1	1	1	1		2	1	0	0	0	0	0	0	0	0	0	1	0	0	0	0
214	M378	22	1	1		Western Division	Nakatunya	2		2017-05-08	17:00	2017-05-08	17:20	3	1		4		2	1	2		2		1	1	0	2				1		2	0	0	0	0	0	0	1	0	0	0	0	0	0	1	0
215	M372	11	1	1		Katine	Olwelai	2		2017-05-07	12:00	2017-05-07	22:00	1	1		1						1		1	1		2	1	1		1		2	0	0	0	1	0	0	0	0	0	0	0	0	1	0	0
216	M374	30	1	1		Northern Division	Otucopi	4	Herdsman	2017-05-08	08:00	2017-05-08	12:00	1	1		4		2	3			2		1	1	0	2				1		2	0	0	0	0	0	0	1	0	0	0	0	0	0	1	0
217	M373	35	1	2		Acowa	Apungure	1		2017-05-06	20:00	2017-05-07	10:00	1	1		4		2	3			2		1	2		1	1	1	2	1		3	1	0	1	0	0	0	1	1	1	0	0	1	0	0	0
218	M387	28	1	1		Eastern Division	Moruapesur	4	Boda rider	2017-05-15	18:00	2017-05-15	18:30	1	1		2						3		2	1		1	2	1	1	1		3	1	1	0	0	0	0	0	1	0	0	1	1	0	0	0
219	M366	20	1	1		Eastern Division	Kigandani	4	Boda rider	2017-05-04	20:00	2017-05-05	22:30	1	2	joint clinic	4		2	1	2		2		1	1		1				1		3	0	1	1	0	0	1	1	1	0	0	1	1	0	0	0
220	M395	14	1	1		Asuret	Ocokical	2		2017-05-20	13:00	2017-05-20	14:30	1	1		1						1		1	1		1	1	1	1	1		2	0	0	0	0	0	0	1	0	0	0	0	0	0	1	0
221	M385	15	1	3		Pingire	Opunoi	2		2017-05-12	09:00	2017-05-12	12:00	1	2	serere hc 4	1						1		1	1		2				1		3	0	0	0	0	0	1	1	0	0	1	1	0	0	1	0
222	M 341	12	1	3		Kasilo	Okokoma	2		2017-04-20	13:00	2017-04-23	16:00	4	2	apapai-kasilo	1						4		1	1		1	1	1	1	1		2	0	0	0	0	0	0	1	0	0	0	0	0	0	1	0
223	M394	18	1	5		Magoro	Agiritong	1		2017-05-19	20:00	2017-05-20	00:00	4	2	magoro hc	4		2	1	1		2		1	1		2				1		2	0	0	0	0	0	0	1	0	0	1	0	0	0	0	0
224	M390	14	1	4				2		2017-05-12	17:00	2017-05-13	12:00	1	1		1						1		1	1		1	2	1	1	1		2	0	0	0	0	1	0	0	0	0	0	0	0	0	1	0
225	M375	17	1	1		Western Division	Nakatunya	2		2017-05-08	08:00	2017-05-08	15:20	1	1		1						1		1	1		2	1	3	1	4		3	1	0	0	1	1	0	0	1	1	0	0	0	0	0	0
226	M392	24	1	9	Mbale	Wanale Division	Umboyi	4	Hawker	2017-05-20	06:00	2017-05-20	08:00	4	1		2						4		4	1		2	2	1	1	1		2	1	0	0	0	0	0	0	1	0	0	0	1	0	0	0
227	M393	26	1	9	Mbale	Wanale Division	Umboyi	4	Casual laborer	2017-05-20	06:00	2017-05-20	08:00	4	1		2						4		4	1		1	1	2	1	1		3	0	1	0	1	0	1	0	0	0	0	0	1	1	0	0
228	Or 731	9	1	1		Kamuda	Kamuda	2		2017-05-22	15:00	2017-05-23	14:30	1	1		1						1		1	1	0	1	1	1	1	1		2	0	0	0	0	0	1	0	0	0	0	0	0	0	1	0
229	Or 730	19	2	1		Asuret	Obule	2		2017-05-22	16:00	2017-05-23	14:00	1	1		1						1		1	1		1	1	1	1	1		2	0	0	0	0	0	1	0	0	0	0	0	0	0	1	0
230	Or 729	62	1	8		Kachumbala	Kongoide	1		2017-05-18	21:30	2017-05-23	13:01	1	1		2						1		2	2		2						2	0	0	0	0	0	1	0	0	0	0	0	0	0	1	0
231	Or 728	13	1	1		Katine	Atirir	2		2017-05-22	13:30	2017-05-23	11:30	1	1		1						1		1	1		1	1	1	1	1		2	0	0	0	0	0	1	0	0	0	0	0	0	0	1	0
232	Or 727	40	1	1		Arapai	Odudui	1		2017-05-22	08:30	2017-05-23	13:30	1	1		2						1		2	1		1	1	1	1	1		1	0	0	1	0	0	0	0	0	1	0	0	0	0	0	0
233	Or 725	22	1	2		Obalanga	Amare	2		2017-05-22	10:00	2017-05-23	09:00	1	1		1						4		1	1		2				1		2	0	0	0	0	0	1	0	0	0	0	0	0	0	1	0
234	Or 720	8	1	3		Kyere		2		2017-05-22	13:00	2017-05-22	17:30	1	1		4		2	3			2		1	1		1	1	1	1	1		2	0	0	0	0	0	0	1	0	0	0	0	0	0	1	0
235	Or 721	5	1	2		Acowa		2		2017-05-21	15:00	2017-05-22	13:00	1	1		4		3	2			2		1	1		2	1	1	1	1		2	0	0	0	0	0	0	1	0	0	0	0	0	0	1	0
236	Or 722	5	1	1		Katine	Atiriri	2		2017-05-21	17:00	2017-05-22	11:00	1	1		1						1		1	1		1	1	1	1	1		2	0	0	0	0	0	1	0	0	0	0	0	0	0	1	0
237	Or 723	50	2	2		Asamuk		1		2017-05-20	12:00	2017-05-22	10:00	1	1		1						2		1	1		1	1	1	1	1		2	0	0	0	0	0	1	0	0	0	0	0	0	0	1	0
238	Or 724	10	2	1		Asuret		2		2017-05-21	18:00	2017-05-22	10:00	1	1		1						2		1	1		1	1	1	1	1		2	0	0	0	0	0	1	0	0	0	0	0	0	0	1	0
239	O-P112	54	1	1		Asuret	Owolo	1		2017-04-27	18:10	2017-05-28	10:24	3	1		1						1		1	1		2	1	1	1	1		2	0	0	0	1	0	0	0	0	0	1	0	0	0	1	0
240	Or 662	75	1	3		Kateta	Kamusala	1		2017-04-01	20:00	2017-04-07	10:00	1	1		1						1		1	2		2	1	1	1	1		2	0	0	0	0	0	0	1	0	0	0	0	0	0	1	0
241	Or 726	25	1	1			Oderai	4	Teacher	2017-05-23	11:00	2017-05-23	13:00	1	1		4		2	1	2		2		1	1		2				1		3	0	1	1	0	0	1	1	0	0	0	1	1	0	0	0
242	O-E2/102	16	1	1		Western Division	Nakatunya	4	Boda rider	2017-05-09	05:00	2017-05-09	13:50	1	2	police	2						2		2	1	0	1	1	1	1	1		3	1	0	1	0	0	0	0	0	1	0	0	1	0	1	0
243	M 398	30	1	3		Pingire	Labor	4	Village Health Officer	2017-05-22	08:00	2017-05-22	16:00	4	2	serere hc 4	2						2		2	1		1	2	2	1	1		2	1	0	0	0	0	0	0	1	0	0	0	0	0	0	0
244	O-P126	20	2	1		Western Division	Nakatunya	4	Businesswoman	2017-05-26	09:00	2017-05-26	09:30	1	1		4		2	2	3		2		1	1		1		1	1	1		2	1	0	0	0	0	0	1	0	0	0	1	1	0	0	0
245	Or 737	5	1	2		Wera	Sugur	2		2017-05-24	09:00	2017-05-25	10:00	1	1		1						1		1	1	0	1	2	2	2	1		2	0	0	0	0	0	1	0	0	0	0	0	0	0	1	0
246	Or 736	9	1	1		Asuret	Adacar	2		2017-05-14	09:00	2017-05-25	10:00	1	1		1						1		1	1	0	1	1	2	2	1		2	0	0	0	0	0	1	0	0	0	0	0	0	0	1	0
247	Or 734	12	1	2		Orungo		2		2017-05-24	17:00	2017-05-25	10:00	1	1		1						2		1	1		1	1	1	1	1		2	0	0	0	0	0	1	0	0	0	0	0	0	0	1	0
248	Or 738	5	1	1		Northern Division	Camp Swahili	2		2017-05-25	11:30	2017-05-25	12:40	1	1		1						1		1	1	0	1	2	2	2	1		2	0	0	0	0	0	1	0	0	0	0	0	0	0	1	0
249	Or 732	10	2	1		Kamuda	Lale	2		2017-05-21	16:00	2017-05-24	11:00	3	1		1						1		1	1		2	1	1	1	1		2	0	0	0	0	0	1	0	0	0	0	0	0	0	1	0
250	Or 733	12	1	2		Amuria	Ocora	2		2017-05-24	18:00	2017-05-25	12:00	1	2		1						2		1	1		2	1	1	1	1		2	0	0	0	0	0	1	0	0	0	0	0	0	0	1	0
251	M376	65	1	1		Arapai	Arabaka	3		2017-05-24	15:00	2017-05-25	10:00	1	1		1						1		1	1		2				1		2	1	0	0	0	0	0	1	0	1	0	0	0	0	1	0
252	M335	11	1	2		Amuria TC	Amuria Town	2		2017-04-17	09:00	2017-04-17	16:00	1	2	amuria hc 4	1						1		1	1		2				1		2	0	0	0	0	0	0	1	0	0	0	0	0	0	1	0
253	M359	0.9	1	1		Western Division		3		2017-05-23	16:30	2017-05-23	17:00	3	1		4		1	3			1		1	1	0	2				4		2	1	0	0	0	0	0	0	1	0	0	0	0	0	0	0
254	M 361	80	1	1		Gweri	Adukuru	1		2017-05-24	10:00	2017-05-24	12:00	1	1		2						1		1	1		2				1		2	0	0	0	0	0	0	1	0	0	1	0	0	0	1	0
255	W196	46	2	1		Western Division	Nakatunya	4	Teacher	2017-05-28	19:30	2017-04-28	20:00	3	1		4		2	3			2		1	1	0	1	4	2	2	4		3	1	1	0	0	0	0	1	1	0	0	0	1	0	1	0
256	W195	53	2	1		Eastern Division	Opuyo	1		2017-05-31	10:30	2017-05-31	11:30	1	1		1						5	Church	1	1	0	1	1	1	1	1		2	0	0	0	0	0	0	1	0	0	0	0	0	0	1	0
257	O-M524	30	1	1		Kamuda	Okelayi	1		2017-05-28	22:40	2017-05-28	23:00	1	1		4		2	1	1		2		1	1		1	1	1	1	1		2	1	1	0	0	0	0	0	0	0	0	1	0	0	0	0
258	Or 741	36	1	1		Katine	Meror	4	Subcounty Chairperson	2017-05-25	17:30	2017-05-26	10:00	1	1		4		2	2	2		2		1	1	0	1	1	1	1	1		2	0	0	0	0	0	1	0	0	0	0	0	0	0	1	0
259	Or 739	15	1	1		Northern Division		2		2017-05-25	17:00	2017-05-26	11:00	1	1		1						4		1	1	0	1	1	1	1	1		2	0	0	0	0	0	1	0	0	0	0	0	0	0	1	0
260	Or 740	12	1	1		Kamuda	Owirei	2		2017-05-22	12:00	2017-05-26	13:30	1	1		1						1		1	1	0	1	1	2	2	1		2	0	0	0	0	0	1	0	0	0	0	0	0	0	1	0
261	Or 735	16	1	1		Asuret	Okidoi	2		2017-05-25	16:00	2017-05-25	18:00	1	1		1						1		1	1	0	1	1	2	2	1		2	0	0	0	0	0	1	0	0	0	0	0	0	0	1	0
262	W154	13	2	1		Gweri	Takaramia	2		2017-04-15	09:00	2017-04-15	10:30	4	1		1						1		1	1			1	1	1	1		3	0	1	0	0	0	0	1	0	0	0	0	1	0	1	0
263	M340	2	1	1		Eastern Division	Moruapesur	3		2017-05-30	22:00	2017-05-30	23:00	1	1		4		2	2	2		1		1	1	0	1		1		1		2	1	0	0	0	0	0	0	1	0	0	0	0	0	0	0
264	O-M525	20	1	1		Arapai	Awacha	1		2017-05-28	22:40	2017-05-28	23:00	1	1		4		2	3	2		2		5	1		2	1	1	1	1		3	0	0	1	0	1	1	1	0	1	0	0	1	0	1	0
265	M342	50	1	1		Arapai	Obule	1		2017-05-31	23:00	2017-06-01	00:30	2	1		3						2		2	2		2				1		2	1	0	0	0	0	0	0	1	0	0	0	0	0	0	0
266	W194	60	2	5			Olupe	1		2017-05-29	16:00	2017-05-29	19:00	1	1		1						1		1	1	0	1	1	1	1	1		2	0	0	0	0	1	0	1	0	0	0	0	1	0	1	0
267	O-M523	5	1	1		Soroti	Acetgwen	2		2017-05-23	14:00	2017-05-23	15:00	1	2	clinic	2						1		1	1		1	1	1	1	1		2	0	0	0	0	0	1	0	0	0	0	1	0	0	1	0
268	W199	18	2	3		Kyere	Kelim	2		2017-05-31	18:00	2017-06-01	11:00	1	1		4		2	3			2		1	1		2	1	1	1	1		2	0	0	0	0	0	1	0	0	0	0	1	0	0	0	0
269	M345	26	1	1		Arapai	Arapai	2		2017-06-01	12:00	2017-06-01	12:30	1	1		4		2	2	3		2		1	1	0	1	1	1	1	1		2	0	0	0	0	0	0	1	1	0	0	1	0	0	0	0
270	W188	57	2	3		Atiira	Opure	1		2017-05-21	21:00	2017-05-22	00:00	1	2	ongiji clinic	2						1		2	1		1	2	1	1	1		2	1	0	0	0	0	0	0	1	0	0	0	0	0	0	0
271	W197	20	2	1		Kamuda	Agora	1		2017-06-01	09:00	2017-06-01	09:55	1	1		4		2	2	2		2		1	1		2		1		4		3	1	1	0	0	0	0	0	1	0	0	0	1	0	0	0
272	W186	8	2	1		Katine	Orieta	2		2017-05-13	08:00	2017-05-13	10:00	1	2	tiriri hc 4	1						1		1	1		1	1	1		1		3	0	1	0	1	0	0	0	0	0	0	0	1	1	0	0
273	M343	78	1	1		Gweri	Amodoima	1		2017-06-02	14:30	2017-06-02	16:00	1	1		4		2	1	2		2		1	1	0	1				1		2	0	0	0	0	0	0	1	0	0	1	0	1	0	0	0
274	M344	0.9	1	1		Western Division	Nakatunya	3		2017-06-05	12:00	2017-06-05	13:00	1	1		1						1		1	1		1	1	1	1	1		2	0	1	0	0	0	0	0	0	0	0	1	0	0	0	0
275	M379	8	1	3		Olio	Obulai	2		2017-05-06	21:00	2017-05-06	01:00	1	2	serere hc 4	5						1		1	1		2				1		2	0	0	0	0	1	0	1	0	0	0	0	0	0	0	1
276	M354	8	1	4		Bululu	Abola	2		2017-05-30	11:00	2017-06-01	17:42	1	2		1						4		1	1	0	1	1	2	3	4		2	0	0	0	1	0	0	0	0	0	0	0	0	1	0	0
277	M347	60	1	3		Pingire	Agonyo	1		2017-06-04	20:00	2017-06-05	09:00	1	1		2						1		2	1	1	1	1	1	1	1		2	0	0	0	0	0	1	0	0	0	0	0	0	0	1	0
278	M362	9	1	1		Western Division	Nakatunya	2		2017-05-01	18:00	2017-05-01	19:30	1	1		1						4		1	1		1	1	1	1	1		2	0	0	0	0	0	0	1	0	0	0	0	0	0	1	0
279	M346	1	1	2		Willa	Akerau	3		2017-06-05	17:00	2017-06-06	10:00	1	2	ongutoi hc 3	3						1		1	1	0	1	1	1	1	1		2	0	0	0	0	0	1	0	0	0	0	0	1	0	0	0
280	M355	12	1	5		Omodoi	Angodingodi	2		2017-06-04	09:00	2017-06-04	12:00	1	2	toroma hc 4	1						4		1	1	0	1	1	1	1	1		2	0	0	0	1	0	0	0	0	0	0	0	0	1	0	0
281	Or 750	4	1	1		Katine	Ojom	3		2017-06-14	17:00	2017-06-15	09:30	1	1		1						1		1	1		1	1	1		1		2	0	0	0	0	0	0	1	0	0	0	0	0	0	1	0
282	Or 749	50	2	1		Arapai	Odudui	1		2017-06-13	17:00	2017-06-14	09:00	1	1		1						1		1	1		2	1	1	1	1		2	0	0	0	0	0	1	0	0	0	0	0	0	0	1	0
283	O-P115	14	1	3		Bugondo	Oculura	2		2017-05-03	09:00	2017-05-03	10:55	1	1		1						1		1	1		2	1	1	1	1		2	0	0	0	0	0	1	0	0	0	0	0	0	0	1	0
284	W198	2	2	1		Katine	Ojemoru	3		2017-05-31	20:00	2017-06-01	08:00	1	2	clinic	5						1		1	1		2				1		2	0	0	0	1	1	1	0	0	0	0	0	0	0	0	1
285	W213	29	1	1		Northern Division	Camp Swahili	1		2017-06-13	21:00	2017-06-13	21:30	1	1		6						2		1	1		1				1		2	0	0	0	0	0	0	1	0	0	0	1	0	0	0	0
286	W208	3	2	1		Katine	Owayai	3		2017-06-11	18:00	2017-06-11	21:00	4	2	atirir hc 3	4		2	3			2		1	1		1	1	2	2	1		3	1	0	0	0	0	1	1	1	0	0	0	1	0	0	0
287	O-E120	12	1	4		Aperikira	Aperikira	2		2017-05-09	10:00	2017-05-09	16:00	1	1		1						1		1	1		1		1	1	1		2	1	0	0	0	0	0	0	0	0	0	0	0	0	1	0
288	M363	25	1	4		Bululu	Ocelakur	4	Boda rider	2017-06-11	17:00	2017-06-11	20:00	1	1		4		2	2	2		2		1	1		1	1	1	3	1		2	1	0	0	0	0	0	0	1	0	0	0	1	0	0	0
289	M358	21	1	1		Soroti	Acetgwen	4	Welder	2017-05-30	09:00	2017-05-30	09:40	1	1		1						1		1	1		2				4		2	0	0	0	0	1	0	0	0	0	1	0	1	0	0	0
290	M357	6	1	1		Eastern Division	Kichinjaji	2		2017-06-04	18:00	2017-06-05	09:00	1	2	kichinjaji hc3	1						1		1	1	0	1	1	2	1	1		2	1	0	0	0	0	0	0	1	0	0	0	0	0	0	0
291	M353	40	1	1		Katine	Oboche	1		2017-06-06	08:00	2017-06-06	13:00	1	2	tirir hc 4	2						3		1	1	0	1	1	1	1	1		2	0	1	0	0	0	0	0	0	0	0	0	1	0	0	0
292	M358	82	1	1		Asuret	Obule	3		2017-06-05	14:00	2017-06-10	10:00	1	2	obule hc 2	1						1		1	1		1	1	1	1	1		2	0	0	0	0	0	0	1	0	0	0	0	0	0	1	0
293	M368	17	1	4		Ochero	Obirai	2		2017-05-04	11:00	2017-05-04	13:00	1	2	kaberamaido hc 4	1						1		1	1		2				1		3	0	1	0	0	0	0	1	0	0	0	0	1	0	1	0
294	M361	21	1	1		Asuret	Okidoi	1		2017-06-10	13:00	2017-06-10	17:00	1	2	clinic	1						2		1	1	0	1				4		3	1	0	1	0	0	0	1	1	0	0	0	1	0	1	0
295	W180	10	2	1		Eastern Division	Moruapesur	2		2017-05-07	20:00	2017-05-08	14:00	1	1		1						1		1	1		2				1		2	0	0	0	0	0	0	1	0	0	0	0	0	0	1	0
296	O-M529	30	2	1		Soroti	Asuret	1		2017-06-07	20:00	2017-06-08	00:00	1	1		3						2		2	1		2	1	1	1	1		2	1	0	0	0	0	0	0	0	0	0	1	0	0	0	0
297	W203	10	2	1		Asuret	Ajera	2		2017-06-08	08:00	2017-06-08	09:56	1	2	asuret hc	1						4		1	1		1	2	1	1	2		2	1	0	0	0	0	0	0	1	0	0	0	1	0	0	0
298	W191	13	2	2		Acomai	Amilimil	2		2017-05-22	09:00	2017-05-22	12:30	1	2	amuria hc 4	1						1		1	1	0	1	1	1	1	1		2	1	0	0	0	1	0	1	0	1	0	0	0	0	1	0
299	O-M527	26	1	1		Eastern Division	Moruapesur	4	Boda rider	2017-06-07	22:00	2017-06-07	23:30	1	1		2						2		2	1		1	1	1	1	1		3	1	0	0	0	0	1	0	1	0	0	1	1	0	0	0
300	W200	30	2	2		Abarilela	Odukuro	1		2017-06-05	20:00	2017-06-06	09:00	4	2	abarilela hc 3	2						2		2	2		1	1	1		4		3	1	1	0	0	0	0	0	1	0	0	0	1	0	0	0
301	W201	33	2	5		Toroma	Odokuna	1		2017-06-04	10:00	2017-06-05	14:00	1	2	toroma hc 4	3						3		1	1		1	1	1	1	1		2	0	0	0	0	0	1	0	0	0	0	1	0	0	0	0
302	W158	7	2	3		Adungulu	Adepi	2		2017-04-17	13:00	2017-04-18	12:00	1	2	serere hc 4	1						1		1	1	0	1	1	1	1	1		3	1	0	0	0	0	0	1	1	0	0	0	0	0	1	0
303	Or 744	5	2	2		Orungo	Anyaki	2		2017-06-05	09:00	2017-06-07	11:00	1	1		1						1		1	1	0	1	2	2	2	1		2	0	0	0	0	0	1	0	0	0	0	0	0	0	1	0
304	Or 743	7	2	2		Abarilela	Olelai	2		2017-06-06	17:00	2017-06-07	10:00	1	2	abarilela hc 2	1						5	Swamp	1	1	0	1	2	2	2	1		2	0	0	0	0	0	1	0	0	0	0	0	0	0	1	0
305	Or 742	12	2	1		Northern Division	Madera	2		2017-06-07	09:00	2017-06-07	11:30	1	1		1						4		1	1	0	1	1	2	2	1		2	0	0	0	0	0	1	0	0	0	0	0	0	0	1	0
306	Or 745	50	2	1		Arapai	Aloet	1		2017-06-04	23:00	2017-06-08	10:00	1	1		2						1		2	2	0	1	1	1	1	1		2	0	0	0	0	0	1	0	0	0	0	0	1	0	0	0
307	Or 747	70	2	1		Asuret	Abango	1		2017-05-11	12:00	2017-06-08	10:00	1	1		1						1		1	1	0	1	1	1	1	1		2	0	0	0	0	0	1	0	0	0	0	0	0	0	1	0
308	Or 718	8	1	4		Kalaki	Aino B	2		2017-05-19	09:00	2017-05-19	13:00	1	1		1						1		1	1	0	1	2	2	2	1		2	0	0	0	0	0	0	1	0	0	0	0	0	0	1	0
309	Or 746	42	1	1		Eastern Division	Moruapesur	4	Employee	2017-06-05	15:00	2017-06-08	12:30	1	1		2						3		1	1	0	1	1	1	1	1		2	0	0	0	0	0	0	1	0	0	1	0	0	0	0	0
310	M360	33	1	3		Bugondo		1		2017-05-31	11:00	2017-05-31	13:00	4	1		2						2		4	3		1	1	1	1	1		3	1	0	0	0	0	1	0	1	0	0	1	1	0	0	0
311	M351	24	1	5		Toroma	Apuuton	1		2017-04-25	20:00	2017-04-26	14:00	4	2	katakwi hc 3	4		2	1	2		2		1	1	0	2				1		3	1	1	1	0	0	0	1	1	0	0	0	1	0	1	0
312	M350	15	1	1		Northern Division	Camp Swahili	2		2017-06-02	08:00	2017-06-02	09:00	1	1		1						2		1	1	0	1	1	1	1	1		2	0	0	0	0	0	1	0	0	1	0	0	0	0	1	0
313	M358	28	1	5		Katakwi	Acome	4	Boda rider	2017-04-28	19:00	2017-04-29	14:00	3	2	katakwi hc	4		2	1	2		2		1	2		2	1	1		1		3	1	0	0	0	0	0	1	1	0	0	0	1	0	1	0
314	M322	7	1	2		Apeduro	Akisim	2		2017-04-14	17:00	2017-04-14	20:00	4	2	amuuria hc 4	1						1		1	1	0	2				4		3	1	0	0	0	0	0	1	0	0	0	0	1	0	1	0
315	M349	10	1	1		Northern Division	Camp Swahili	2		2017-06-01	13:00	2017-06-01	14:00	1	1		1						1		1	1	0	1	1	1	1	1		2	0	1	0	0	0	0	0	0	0	0	1	1	0	0	0
316	M352	52	1	1		Kamuda	Abua	1		2017-06-05	09:00	2017-06-05	10:00	1	1		4		2	1	2		1		1	1	0	1	1	1	1	1		2	1	0	1	0	0	0	0	0	0	0	1	1	0	0	0
317	M341	9	1	5		Katakwi TC	Orungo	2		2017-05-25	08:00	2017-05-25	10:30	1	1		1						1		1	1		2				1		2	0	0	0	1	0	0	0	0	0	0	0	0	1	0	0
318	Or 748	77	2	3		Kateta	Olupe	1		2017-05-25	17:00	2017-06-08	11:00	1	1		1						1		1	1	0	1	1	1	1	1		2	0	0	0	0	0	0	1	0	0	0	0	0	0	1	0
319	Or 751	11	1	3		Pingire		2		2017-06-14	17:30	2017-06-15	09:15	1	1		1						1		1	1		1	1	1		1		2	0	0	0	0	0	0	1	0	0	0	0	0	0	1	0
320	O-M535	19	2	1		Soroti	Omirio	2		2017-06-17	18:00	2017-06-17	19:00	1	1		4		2	2	2		2		1	1		1				1		2	1	0	0	0	0	0	0	0	0	0	0	1	0	0	0
321	W216	33	2	1		Aoja	Aukot	1		2017-06-16	18:00	2017-06-16	19:00	1	2	aoja clinic	2						1		2	1		1	1	1	2	1		2	0	1	0	0	0	0	0	0	0	0	1	1	0	0	0
322	W215	7	2	6		Kapir		2		2017-05-16	15:00	2017-05-16	17:00	1	1		1						1		1	1	0	1	1	1		1		3	1	1	0	0	0	0	0	1	0	0	0	1	0	0	0
323	Or 752	65	2	1		Western Division	Nakatunya	1		2017-05-26	07:00	2017-06-16	10:00	1	1		4		3	1	2		2		1	1	0	1	1	1	1	1		2	0	0	0	0	0	0	1	0	0	0	0	0	0	1	0
324	O-M533	34	2	5		Town Council	Angopet Cell	3		2017-06-13	14:00	2017-06-13	14:30	1	1		4		2	2	2		2		1	1	0		1	1	1	1		1	1	0	0	0	0	0	1	0	0	0	0	1	0	0	0
325	O-M532	30	1	1		Arapai	Odudui	4	Boda rider	2017-06-12	21:30	2017-06-13	13:00	1	1		2						2		2	1	0	1				1		2	1	0	1	0	0	0	0	0	0	0	0	1	0	0	0
326	W212	20	2	1		Western Division	Senior Quarters	3		2017-06-13	09:00	2017-06-13	10:00	1	1		4		2	2			2		1	1	0	1				1		2	1	0	0	0	0	0	0	1	0	0	0	0	0	1	0
327	M364	48	1	1		Northern Division	Camp Swahili	4	Boda rider	2017-06-11	16:00	2017-06-12	09:00	1	1		4		2	1	2		2		1	1	1		1	1	3	1		3	1	0	0	0	0	0	1	1	0	0	0	1	0	1	0
328	W183	8	2	3		Olio		2		2017-05-11	11:00	2017-05-11	16:30	1	2	joint clinic	1						1		1	1		2				1		2	0	0	0	0	0	0	1	0	0	0	0	0	0	1	0
329	M357	32	1	3		Kasilo Town Council	Mairomukaga	4	Businessman	2017-06-11	15:00	2017-06-11	18:00	4	2	serere hc 4	4		2	1	2		2		1	2		1	1	1	3	4		3	1	0	0	0	0	1	0	1	0	0	0	1	0	0	0
330	W209	1.5	2	3		Bugondo	Apapai	3		2017-06-11	18:00	2017-06-11	19:00	1	1		2						1		1	1	0	1				1		2	0	0	0	0	0	0	1	0	0	0	0	0	0	1	0
331	W207	17	2	2		Dakabela	Agirigiroi	3		2017-06-07	17:00	2017-06-07	18:00	1	1		4		2	2	2		2		1	1	0	2	1	1	1	1		2	0	0	0	0	0	0	1	0	0	0	0	1	0	0	0
332	W206	24	2	2		Dakabela	Agirigiroi	3		2017-06-07	17:00	2017-06-07	18:00	1	1		4		2	2	2		2		1	1	0	2	1	1	1	1		2	0	0	0	0	0	1	1	0	0	0	0	1	0	0	0
333	W150	4	2	2		Ogolai	Ococia	3		2017-04-07	09:00	2017-04-07	15:00	1	2	ococia hc 3	4		2	3	2		2		1	1		2				1		3	0	1	0	0	0	1	1	1	0	0	1	0	0	1	0
334	W205	33	2	1		Eastern Division	Town Talks	4	Businesswoman	2017-06-07	10:30	2017-06-07	11:50	3	1		4		1	3			2		1	1	0	1	4	2	3	1		3	0	0	0	1	0	1	0	0	0	0	0	1	0	0	0
335	Or 788	5	1	5		Katakwi	Getom	3		2017-06-21	15:00	2017-06-26	17:48	1	1		1						2		1	1	0	1	2	2	2	1		2	0	0	0	0	0	1	0	0	0	0	0	1	0	0	0
336	Or 778	12	1	1		Gweri	Dokolo	2		2017-06-22	14:00	2017-06-23	10:00	1	1		1						1		1	1	0	1	1	1	1	1		2	0	0	0	0	0	1	0	0	0	0	0	1	0	0	0
337	Or 779	30	2	1		Eastern Division	Moruapesur	1		2017-06-17	08:10	2017-06-23	08:40	3	1		4		2	2	2		2		1	1	0	1	1	1	1	1		2	0	0	0	1	0	0	0	0	0	0	0	1	0	0	0
338	Or 780	11	2	2		Kuju	Alida	2		2017-06-22	18:00	2017-06-23	12:00	1	1		1						2		1	1	0	1	1	1	1	1		2	0	0	0	0	0	1	0	0	0	0	0	0	0	1	0
339	Or 781	17	1	2		Asamuk	Apungure	2		2017-06-25	18:24	2017-06-26	10:10	3	1		1						1		1	1		1	1	1	1	1		2	0	0	0	0	0	1	0	0	0	0	0	0	0	1	0
340	Or 783	17	1	2		Acowa	Angerepo	2		2017-06-24	15:00	2017-06-26	12:40	1	1		1						1		1	1		1	1	1	1	1		2	0	0	0	0	0	1	0	0	0	0	0	0	0	1	0
341	Or 777	12	1	2		Ogolai	Ojama	2		2017-06-14	13:00	2017-06-23	09:00	1	2	st. claire hc3	1						4		1	1	0	1	2	2	2	1		2	0	0	1	0	0	0	0	0	0	0	0	0	0	1	0
342	Or 782	8	1	2		Asamuk	Odoon	2		2017-06-25	17:00	2017-06-26	13:10	1	1		1						1		1	1	0	1	2	2	2	1		2	0	0	0	0	0	1	0	0	0	0	0	1	0	0	0
343	Or 680	12	1	3		Bugondo		2		2017-04-20	12:00	2017-04-20	16:30	1	2	serere hc 4	1						2		1	2		1	1	1	1	1		2	0	0	0	0	0	0	1	0	0	0	0	0	0	1	0
344	Or 784	0.5	2	2		Acowa	Akoromit	3		2017-06-26	13:00	2017-06-26	15:00	1	1		1						1		1	1	0	1				1		2	0	0	0	0	0	0	1	0	0	0	0	0	0	1	0
345	Or 784	54	1	2		Kapelebyong	Omokori	1		2017-06-25	08:30	2017-06-26	14:00	1	1		1						1		1	2		1	1	1	1	1		2	0	0	0	0	0	0	1	0	0	0	0	0	0	1	0
346	Or 789	3	2	5		Toroma	Abelet	3		2017-06-26	17:00	2017-06-27	12:50	1	1		1						1		1	1		1	1	1	1	1		2	0	0	0	0	0	1	0	0	0	0	0	0	0	1	0
347	O-P128	20	2	2		Abarilela	Olelai	1		2017-06-26	08:00	2017-06-26	15:20	1	1		4		2	2	2		2		1	1		1	1	1	1	1		2	0	0	0	0	0	1	0	0	0	0	0	1	0	0	0
348	Or 771	9	1	4		Otuboi	Amoru	2		2017-06-19	15:00	2017-06-21	15:30	1	1		1						4		1	1	0	1	1	2	2	1		2	0	0	0	0	0	1	0	0	0	0	0	1	0	0	0
349	Or 776	0.6	2	5		Toroma	Kapujan	3		2017-06-16	17:00	2017-06-22	09:00	1	2	kapujan hc 3	1						1		1	1	0	1	2	2	2	1		2	0	0	0	0	0	0	1	0	0	0	0	0	0	1	0
350	Or 774	15	1	1		Soroti	Majengo	2		2017-06-22	08:00	2017-06-22	10:00	1	1		4		2	3			2		1	1		1	1	1	1	1		2	0	0	0	0	0	0	1	0	0	0	0	0	0	1	0
351	Or 772	31	1	5		Toroma	Aputon	4	Health worker	2017-06-20	22:00	2017-06-22	10:31	1	1		1						2		1	1	0	2				1		2	0	0	0	0	0	0	1	0	0	0	0	1	0	1	0
352	Or 775	7	1	1			Police Barracks	2		2017-06-22	08:00	2017-06-22	12:50	1	1		1						5	Bore hole	1	1		2	2	2		1		2	0	0	0	0	0	1	0	0	0	0	0	1	0	0	0
353	Or 773	66	1	1		Western Division	Maroon Quarters	1		2017-06-14	21:00	2017-06-22	10:34	1	1		1						2		1	2		1	1	1	1	1		2	0	0	1	0	0	0	0	0	0	0	0	0	0	1	0
354	M548	7	1	3		Kateta		2		2017-06-05	07:30	2017-06-05	08:00	1	2	serere hc 4	1						1		1	1	0	2				1		2	1	0	0	0	0	0	0	0	0	0	0	1	0	0	0
355	M579	0.75	1	6		Kapir	Akisim	3		2017-06-21	18:00	2017-06-21	21:00	1	1		1						1		1	3		2				1		2	1	0	0	0	0	0	0	1	0	0	0	0	0	0	0
356	Or 769	2	1	1		Arapai	Otucopi	3		2017-06-20	16:00	2017-06-21	09:00	1	1		2						1		1	1		2	1	1	1	1		2	0	0	0	0	0	0	1	0	0	0	0	0	0	1	0
357	Or 766	16	1	1		Katine	Atirir	2		2017-06-18	13:00	2017-06-20	09:00	1	1		1						1		1	1	0	1	1	1	2	1		2	0	0	0	0	0	1	0	0	0	0	0	0	0	1	0
358	Or 765	5	1	1		Northern Division	Majengo	2		2017-06-17	08:00	2017-06-19	09:00	1	1		1						1		1	1	0	1	2	2	2	1		2	0	0	0	0	0	1	0	0	0	0	0	0	0	1	0
359	Or 763	3	2	1		Eastern Division	Moruapesur	3		2017-06-19	11:00	2017-06-20	10:00	1	1		4		3	3	2		2		1	1	0	1	2	2	2	1		2	0	0	0	0	0	0	1	0	0	0	0	0	0	1	0
360	M580	21	1	1		Northern Division	Camp Swahili	2		2017-06-18	18:00	2017-06-19	08:35	3	2	clinic	1						4		1	1		1	1	1		1		2	1	0	0	0	0	0	1	1	0	0	0	1	0	0	0
361	Or 753	12	1	4		Bululu	Olumoi	2		2017-06-17	10:00	2017-06-19	10:00	1	1		1						1		1	1	0	1	1	2	2	1		2	0	0	0	0	0	1	0	0	0	0	0	0	0	1	0
362	Or 709	3	1	1		Tubur	Acuna	3		2017-06-18	15:00	2017-06-19	10:00	1	1		1						1		1	1	0	1	2	2	2	1		2	0	0	0	0	0	0	1	0	0	0	0	0	0	1	0
363	Or 756	18	1	1		Western Division	Nakatunya	2		2017-06-18	12:00	2017-06-19	15:00	1	1		1						4		1	1	0	1	1	1	1	1		2	0	0	0	0	0	1	0	0	0	0	0	0	0	1	0
364	Or 757	43	1	1		Kamuda	Awasi	1		2017-06-18	18:00	2017-06-19	16:00	1	1		4		3	1	2		2		1	1	0	1	1	1	1	1		2	0	0	1	0	0	0	0	0	0	0	0	0	0	1	0
365	Or 755	62	2	1		Kamuda	Okulai	1		2017-06-17	22:11	2017-06-19	14:05	1	1		4		3	1	2		2		1	1		2	1	1	1	1		2	0	0	0	0	0	0	1	0	0	0	0	0	0	1	0
366	Or 754	28	2	1		Soroti	Acetgwen	1		2017-06-13	09:00	2017-06-19	12:00	1	1		1						1		1	1	0	1	1	1	1	1		2	0	0	0	0	0	1	0	0	0	0	0	0	0	1	0
367	Or 762	23	1	3		Pingire	Omolotok	1		2017-06-18	19:00	2017-06-19	08:30	1	1		1						1		1	1	0	1	1	1	1	1		2	0	0	0	0	0	1	0	0	0	0	0	0	0	1	0
368	M570	3	1	5		Usuk	Usuk Trading Centre	3		2017-06-19	10:00	2017-06-19	14:00	4	2	katakwi general hospital	4		2	3			2		1	1	0	1				1		3	1	1	0	0	0	0	0	1	0	0	0	1	0	0	0
369	Or 764	6	1	2		Kuju	Agwara	2		2017-06-19	15:00	2017-06-19	22:00	1	1		1						1		1	1	0	1	2	2	2	1		2	0	0	0	0	0	1	0	0	0	0	0	0	0	1	0
370	Or 760	9	2	4		Kalaki	Ireget	2		2017-06-18	10:00	2017-06-18	14:00	1	1		4		3	1	2		2		1	1	0	1	1	2	2	1		2	0	0	0	0	0	1	0	0	0	0	0	1	0	0	0
371	Or 761	15	1	2		Wila	Onyakai	2		2017-06-18	12:00	2017-06-18	17:40	1	2	amuria hc 4	4		3	1	2		2		1	1	0	1	1	1	1	1		2	0	0	1	0	0	0	0	0	0	0	0	0	0	1	0
372	Or 759	13	2	1		Western Division	Senior Quarters	2		2017-06-18	06:30	2017-06-18	12:00	1	1		1						2		1	1	0	1	1	1	1	1		2	0	0	0	0	0	1	0	0	0	1	0	0	0	0	0
373	Or 758	75	1	1		Northern Division	Camp Swahili	1		2017-06-18	09:00	2017-06-18	11:00	1	1		4		3	1	2		2		1	1	0	1	1	1	1	1		2	0	0	0	0	0	0	1	0	0	0	0	0	0	1	0
374	M556	15	1	1		Soroti	Omalera	2		2017-06-09	10:00	2017-06-09	11:00	1	1		1						1		1	1	0	1				4		2	1	0	0	0	0	0	0	1	0	0	0	0	0	0	0
375	M565	24	1	1		Gweri	Telamot	4	Boda rider	2017-06-12	22:00	2017-06-13	06:00	1	1		4		2	1	2		2		1	2		1				1		3	1	0	0	0	0	0	1	1	0	0	0	0	0	1	0
376	W192	75	2	3		Bugondo		1		2017-05-23	10:00	2017-05-23	14:00	1	1		1						1		1	1	0	1	1	1	1	1		2	0	0	0	0	0	0	1	0	0	0	0	0	0	1	0
377	M575	87	1	1		Northern Division	Madera	1		2017-06-27	07:30	2017-06-27	10:20	1	1		4		3	3			2		1	1		1	2	1	1	1		2	0	0	0	0	0	0	1	0	0	0	0	0	0	1	0
378	W218	21	2	1		Soroti	Oderai	1		2017-06-25	21:00	2017-06-26	09:00	1	1		6						2		1	1	0	1	1	1	2	1		2	0	0	0	0	0	0	1	0	0	0	1	0	0	0	0
379	Or 790	30	2	2		Abarilela	Katine	1		2017-06-24	17:00	2017-06-28	10:00	1	2	clinic	2						2		1	1		1	1	1	1	1		2	0	0	0	0	0	0	1	0	0	0	0	0	0	1	0
380	Or 791	53	2	2		Asamuk	Odoon	1		2017-06-27	16:00	2017-06-28	10:15	1	1		1						1		1	1		1	1	1	1	1		2	0	0	1	0	0	0	0	0	0	0	0	0	0	1	0
381	Or 794	29	2	1		Arapai	Aloet	1		2017-06-23	18:00	2017-06-28	11:50	1	1		1						1		1	1		1	1	1	1	1		2	0	0	0	0	0	1	0	0	0	0	0	1	0	0	0
382	Or 795	8	1	3		Olio	Serere Township	2		2017-06-27	17:00	2017-06-28	12:50	1	1		4		3	3	2		2		1	1		1		1	1	1		2	0	0	0	0	0	0	1	0	0	0	0	0	0	1	0
383	Or 770	10	2	2		Kapelebyong	Onyada	2		2017-06-20	17:00	2017-06-21	09:10	1	1		1						1		1	1		2	1	1	1	1		2	0	0	0	0	0	1	0	0	0	0	0	0	0	1	0
384	Or 768	17	1	1		Gweri	Amusia	2		2017-06-19	13:00	2017-06-21	09:00	3	1		1						4		1	1		2	1	1	1	1		2	0	0	0	0	0	1	0	0	0	0	0	0	0	1	0
385	M574	15	1	6		Ngora		2		2017-06-22	19:40	2017-06-23	09:00	1	1		1						1		1	1		2	1	1		2		2	0	0	0	1	0	0	0	0	0	0	0	0	1	0	0
386	Or 798	49	1	4		Kaberamaido	Okwero	4	Driver	2017-06-28	17:30	2017-06-29	11:10	1	1		4		2	3			2		1	1		1	1	1	1	1		2	0	0	0	0	0	1	0	0	0	0	0	1	0	1	0
387	Or 796	0.04	2	2		Obalanga	Arubella	3		2017-06-16	05:00	2017-06-29	11:03	1	1		2						5	Hospital	1	1		1		1	1	1		2	0	0	1	0	0	0	0	0	0	0	0	0	0	1	0
388	Or 799	2	1	1		Arapai	Aloet	3		2017-06-28	17:00	2017-06-29	11:00	1	1		1						1		1	1	0	1		1	1	1		2	0	0	0	0	0	1	0	0	0	0	0	1	0	0	0
389	Or 797	2	2	1		Northern Division	Camp Swahili	3		2017-06-28	16:00	2017-06-29	11:10	1	1		1						1		1	1	0	1		1	1	1		2	0	0	0	0	0	1	0	0	0	0	0	1	0	0	0
390	Or 793	16	1	1		Northern Division	Camp Swahili	2		2017-06-27	18:00	2017-06-28	14:00	1	1		1						4		1	1		1	1	1	1	1		2	0	0	0	0	0	1	0	0	0	0	0	0	0	1	0
391	W185	25	2	1		Asuret	Abango	1		2017-05-11	11:00	2017-05-11	14:00	3	2	abango hc 3	1						1		1	1		1				1		2	0	0	0	0	0	0	1	0	0	0	0	0	0	1	0
392	W190	11	2	1		Gweri	Kapujan	2		2017-05-26	09:00	2017-05-26	12:00	1	1		1						1		1	1	0	1	1	1	1	1		2	0	0	0	0	0	0	1	0	0	0	0	0	0	1	0
393	W193	52	2	4		Kabermaido Tc	Majengo	1		2017-05-29	11:00	2017-05-29	12:00	1	2	kaberamaido	1						1		1	1	0	1	1	1	1	1		2	0	0	0	0	0	0	1	0	0	0	0	0	0	1	0
394	O-M528	10	1	1		Eastern Division	Moruapesur	2		2017-06-05	10:00	2017-06-06	01:30	1	1		2						1		2	1		1	1	1	1	1		2	0	0	0	0	0	0	1	0	0	0	0	0	0	1	0
395	W211	89	2	2		Morungatuny	Abeko	1		2017-06-08	16:00	2017-06-10	10:00	1	1		1						2		1	1	0	1				1		2	0	0	0	0	0	0	1	0	0	0	0	0	0	1	0
396	Or 804	21	1	6		Mukura	Madochi	3		2017-07-09	19:30	2017-07-10	09:00	1	1		4		2	2	3		2		1	3		1	1	1	1	1		2	0	0	0	0	0	0	1	0	0	0	0	0	0	1	0
397	M562	6	1	2		Morungatuny	Ojukot	2		2017-06-09	09:00	2017-06-09	12:00	1	1		1						1		1	1		1				1		2	0	0	0	0	0	0	1	0	0	1	0	0	0	0	0
398	M360	20	1	2		Amuda	Okulai	1		2017-06-10	09:00	2017-06-10	11:00	4	1		1						5	Swamp	1	1		1				1		2	0	0	0	0	1	0	0	0	0	0	0	0	0	1	0
399	M566	28	1	2		Acowa		1		2017-06-11	10:00	2017-06-12	08:30	1	1		4		2	1	2		2		1	1		1				1		3	0	0	0	0	0	0	1	0	0	1	1	1	0	1	0
400	M567	2	1	3		Bugondo	Kadungulu	3		2017-06-12	08:00	2017-06-12	10:00	1	1		4		3	2	2		2		1	1		1	1	1	1	1		2	0	0	0	0	0	0	1	0	0	0	0	0	0	1	0
401	M572	25	1	1		Gweri	Dokolo	1		2017-06-23	09:30	2017-06-23	13:30	1	1		2						1		2	1		1	1	1		1		2	1	0	0	0	0	0	0	1	0	0	0	1	0	0	0
402	M376	16	1	1		Asuret		2		2017-06-25	17:45	2017-06-25	19:30	1	1		1						1		1	1	0	1	1	2	1	1		2	0	0	0	0	0	0	1	0	0	0	0	0	0	1	0
403	Or 780	23	1	2		Wera	Wera	4	Motorcyclist	2017-06-28	18:00	2017-06-29	15:16	1	1		4		2	1	2		2		1	1		1	1	1	1	1		2	0	0	0	0	0	0	1	0	0	0	0	0	0	1	0
404	M571	56	1	2		Town Council	Town	4	Soldier	2017-06-24	12:19	2017-06-24	12:49	1	1		4		2	2	2		2		1	1		1				1		2	0	0	0	0	0	0	1	0	0	0	0	0	0	1	0
405	M368	21	1	5		Toroma	Akoboi	1		2017-06-16	13:00	2017-06-17	09:00	4	2	katakwi hospital	1						1		1	1		1	1	1		1		2	0	0	0	1	0	0	0	0	0	0	0	0	1	0	0
406	W222	28	2	1		Soroti	Pamba	1		2017-06-26	11:00	2017-06-26	13:30	1	1		1						1		1	1	0	1	1	1	1	1		2	0	0	0	0	0	0	1	0	0	0	0	0	0	1	0
407	W219	60	2	1		Gweri	Amusia	1		2017-06-27	12:00	2017-06-27	15:25	1	1		4		2	2	2		2		1	1	0	1	1	1	1	1		2	1	0	0	0	0	0	0	1	0	0	0	0	0	0	0
408	Or 782	45	2	1		Central Ward	Town area	4	Office worker	2017-06-29	19:00	2017-06-30	13:40	2	1		2						2		1	1		1	1	1	1	1		2	0	0	0	0	0	0	1	0	0	0	0	0	0	1	0
409	Or 781	27	1	1		Northern Division	Prison	4	Prisoner	2017-06-29	17:00	2017-06-30	13:00	2	1		1						5	Garden	1	1		1	1	1	1	1		2	0	0	0	0	0	0	1	0	0	0	0	1	0	0	0
410	M377	38	1	1		Katine	Atitir	1		2017-06-30	16:00	2017-06-30	17:30	1	2	tirir hc 4	4		2	1	2		2		1	1	0	2				4		2	1	0	0	0	0	0	0	1	0	0	0	0	0	0	0
411	Or 803	4	2	1		Kamuda	Kamuda	2		2017-06-30	18:00	2017-07-07	19:40	1	1		1						1		1	1	0	1		1	1	1		2	0	0	1	0	0	0	0	0	0	0	0	0	0	1	0
412	Or 785	85	1	2		Orungo	Okoru	1		2017-07-01	18:00	2017-07-03	10:00	1	1		4		3	1	2		2		1	2	0	1	1	1	1	1		2	0	0	0	0	1	0	0	0	0	0	0	0	0	1	0
413	Or 787	7	1	3		Olio	Kamod	2		2017-07-02	18:00	2017-07-03	09:00	1	1		1						1		1	1		1	1	1	1	1		2	0	0	0	0	0	1	0	0	0	0	0	0	0	1	0
414	Or 786	7	1	3		Bugondo	Bugondo	2		2017-07-02	10:00	2017-07-03	10:30	1	1		1						1		1	1		1	1	1	1	1		2	0	0	0	0	0	1	0	0	0	0	0	0	0	1	0
415	Or 784	57	1	1		Soroti	Amen A	1		2017-07-02	15:00	2017-07-03	09:00	3	1		2						1		2	1		1	1	1	1	1		2	0	0	0	0	0	0	1	0	0	0	0	0	0	1	0
416	M586	10	1	3		Asilang	Obit	2		2017-07-02	17:00	2017-07-02	17:30	1	1		4		1	3			2		1	1		1	2	1		1		3	1	0	0	0	0	0	0	1	0	0	0	0	0	1	0
417	M379	28	1	1		Gweri	Arapai	4	Boda rider	2017-07-02	07:30	2017-06-02	08:00	1	1		4		2	1	2		2		1	1		1	1	1		1		3	1	1	0	0	0	0	0	0	0	0	1	1	0	0	0
418	M580	25	1	1		Asuret		4	Boda rider	2017-07-02	18:00	2017-07-02	19:00	1	1		4		2	1	2		2		1	1		1	1	1		1		3	1	1	0	0	0	0	0	1	0	0	1	1	0	0	0
419	Or 789	5	1	1		Asuret	Atini	2		2017-07-02	18:00	2017-07-04	16:15	1	1		1						1		1	1	0	1	2	1	1	1		2	0	0	1	0	0	0	0	0	0	0	0	0	0	1	0
420	M582	28	1	1		Soroti	Pamba	1		2017-07-03	07:00	2017-07-03	09:00	1	1		4		2	2	2		2		1	1	1	1	1			4		2	0	0	0	0	0	0	1	0	0	0	0	0	0	1	0
421	M619	4	1	1		Western Division	Amen A	2		2017-07-03	11:00	2017-07-03	11:55	1	1		1						1		1	1	0	1				1		2	0	1	0	0	0	0	0	0	0	0	1	0	0	0	0
422	M584	34	1	6		Kapir	Omuriana	1		2017-07-03	17:00	2017-07-04	17:30	1	2	kapir hc	2						1		1	1		1	1	1	1	1		2	0	1	0	0	0	0	0	0	0	0	1	0	0	0	0
423	Or 794	52	1	1		Asuret	Onyaru	1		2017-06-03	19:00	2017-07-06	11:00	1	1		2						1		2	1	0	1	1	1	1	1		2	0	0	0	0	0	0	1	0	0	1	0	0	0	0	0
424	Or 792	12	2	5		Katakwi	Alogook	2		2017-07-04	18:00	2017-07-05	14:00	1	1		1						1		1	1	0	1	1	1	1	1		2	0	0	0	0	0	1	0	0	0	0	0	0	0	1	0
425	Or 788	6	1	1		Western Division	Nakatunya	2		2017-07-04	11:30	2017-07-04	12:30	1	1		1						1		1	1		1		1	1	1		2	0	0	0	0	0	1	0	0	0	0	0	0	0	1	0
426	M592	43	1	1		Eastern Division	Kichinjaji	4	Tree cutter	2017-07-04	16:00	2017-07-04	16:45	1	1		2						3		1	1	0	1	1	1	1	1		3	1	1	1	0	0	1	0	1	0	0	0	1	0	1	0
427	Or 790	5	2	1		Kamuda	Abollet	2		2017-07-04	10:50	2017-07-05	11:30	2	1		1						4		1	1	0	1	2	1	1	1		2	0	0	0	0	0	1	0	0	0	0	0	1	0	0	0
428	Or 795	6	1	1				2		2017-07-04	14:30	2017-07-06	10:00	1	1		1						1		1	1	0	1	1	1	1	1		2	0	0	0	0	0	1	0	0	0	0	0	1	0	0	0
429	M591	38	1	5		Toroma	Obongulu	4	Boda rider	2017-07-05	18:20	2017-07-05	19:30	4	2	toroma hc4	4		2	1	3		2		1	1	1	1	1	1	3	1		2	1	0	0	0	0	0	0	1	0	0	0	1	0	0	0
430	M587	20	1	3		Bugondo	Madoch	2		2017-07-05	09:00	2017-07-05	10:00	1	1		3						2		2	3	0	2	1			1		2	1	1	0	0	0	0	0	1	0	0	1	1	0	0	0
431	Or 801	1	1	4		Kaberamaido		3		2017-07-05	10:00	2017-07-07	14:00	1	1		1						1		1	1	0	1		1	1	1		2	0	0	0	0	0	1	0	0	0	0	0	1	0	0	0
432	Or 796	26	1	2		Abarilela	Abarilela	4	Businessman	2017-07-05	10:00	2017-07-06	10:30	3	1		4		2	1	2		2		1	2	0	1	1	1	1	1		2	0	0	1	0	0	0	0	0	0	0	0	0	0	1	0
433	O-M550	23	2	6		Kapir	Atapar	4	Businesswoman	2017-07-05	08:00	2017-07-05	10:00	1	1		6						1		2	3		2		1		1		2	0	1	0	0	0	0	0	0	0	0	1	0	0	0	0
434	Or 791	50	2	1		Katine	Atirir	1		2017-07-05	12:00	2017-07-05	13:30	1	1		1						5	Hospital	1	1	0	1	1	1	1	1		2	0	0	0	0	0	1	0	0	0	0	0	0	0	1	0
435	Or 800	65	1	2		Kuju	Amilimil	1		2017-07-06	13:00	2017-07-07	14:40	1	1		2						3		2	3		1	1	1	1	1		2	0	0	0	0	0	1	0	0	0	0	0	0	0	1	0
436	Or 797	12	1	1		Arapai		2		2017-07-06	17:00	2017-07-07	09:00	1	1		2						1		1	1	0	1	1	1	1	1		2	0	0	0	0	0	1	0	0	0	0	0	0	0	1	0
437	Or 799	68	2	1		Asuret	Otatai	3		2017-07-06	20:00	2017-07-07	12:00	1	1		1						1		1	1		1	1	1	1	1		2	0	0	0	0	0	1	0	0	0	0	0	0	0	1	0
438	Or 802	51	2	1		Gweri	Aukot	1		2017-07-06	17:00	2017-07-07	15:00	1	1		2						3		1	1	0	1	1	1	1	1		2	0	0	0	0	0	1	0	0	0	0	0	0	0	1	0
439	Or 798	9	2	1		Gweri		2		2017-07-07	11:00	2017-07-07	11:30	1	1		1						4		1	1	0	1	1	1	1	1		2	0	0	0	0	0	1	0	0	0	0	0	0	0	1	0
440	M595	21	1	6		Mukura	Madochi	4	Boda rider	2017-07-08	09:00	2017-07-08	11:40	1	1		4		2	1	2		2		1	1	0	1	1	1	1	1		2	0	0	0	0	0	0	1	0	0	0	0	0	0	1	0
441	Or 805	30	1	5		Katakwi	Katakwi	2		2017-07-09	20:00	2017-07-10	14:40	1	1		2						1		2	1		1	1	1	1	1		2	0	0	0	0	0	0	1	0	0	0	0	0	0	1	0
442	Or 807	6	1	2		Abarilela		2		2017-07-09	17:00	2017-07-11	09:30	1	1		1						1		1	1	0	1		1	1	1		2	0	0	0	0	0	1	0	0	0	0	0	0	0	1	0
443	M597	22	1	1		Eastern Division	Teso Inn	1		2017-07-09	10:00	2017-07-09	10:40	1	2	joint clinic	4		2	2	2		2		1	1		1	1	1	1	1		3	1	0	0	0	0	0	0	1	0	0	1	1	0	0	0
444	M596	35	1	2		Acowa	Acowa	1		2017-07-10	10:00	2017-07-10	19:00	3	1		3						1		1	1		2			1	1		2	0	0	0	0	0	0	1	0	0	0	1	0	0	0	0
445	Or 813	32	1	1		Asuret		1		2017-07-10	22:00	2017-07-11	15:00	1	1		2						2		2	2		1	1	1	1	1		2	0	0	1	0	0	0	0	0	0	0	0	0	0	1	0
446	Or 808	70	2	2		Abarilela		3		2017-07-09	18:00	2017-07-11	11:00	1	1		1						1		1	1	0	1	1	1	1	1		2	0	0	0	0	0	0	1	0	0	0	0	0	0	1	0
447	Or 809	32	2	1		Asuret	Omodio	3		2017-07-11	09:00	2017-07-11	12:00	1	1		2						1		2	1	0	1	1	1	1	1		2	0	0	0	0	0	1	0	0	0	0	0	0	0	1	0
448	Or 810	24	2	2		Kapelebyong	Amaseniko	1		2017-07-11	11:30	2017-07-11	13:30	1	1		1						2		1	2	0	1	1	1	1	1		2	0	0	0	0	0	1	0	0	0	0	0	0	0	1	0
449	W210	23	2	2		Obalanga	Abuket	1		2017-06-13	08:00	2017-06-13	09:00	1	2	amuria hc4	4		2	2	2		2		1	1		1				1		3	1	0	0	0	0	0	1	1	0	0	1	1	0	1	0
450	Or 815	30	2	2		Kuju	Aojakitoi	1		2017-07-11	21:00	2017-07-12	14:30	1	2	amuria hc2	2						1		2	1	0	1	1	1	1	1		3	0	0	1	0	1	0	0	0	0	0	0	1	0	0	0
451	Or 814	3	2	3		Kyere	Omagoro	3		2017-07-11	20:00	2017-07-12	11:30	1	1		2						1		1	1	0	1	1	1	1	1		2	0	0	0	0	0	0	1	0	0	0	0	0	0	1	0
452	M593	20	1	1		Arapai	Tukul	1		2017-07-10	00:00	2017-07-10	00:30	4	1		4		2	1	2		2		1	1	0	1	1			1		3	0	0	0	0	0	1	1	0	0	0	0	1	0	0	0
453	M602	16	1	2		Kuju	Amilimil	2		2017-07-09	13:00	2017-07-09	14:00	1	1		1						1		1	1	0	1	1	1	1	1		2	0	0	0	0	1	0	0	0	0	0	0	0	0	1	0
454	M359	14	1	2		Wera	Osekai	2		2017-06-07	11:00	2017-06-07	14:00	1	1		1						1		1	1		1				1		2	0	0	0	0	0	0	1	0	0	0	0	0	0	1	0
455	M351	14	1	3		Bugondo	Ogeraka	2		2017-05-03	16:00	2017-06-01	09:00	1	1		1						1		1	1	0	1	1	1	1	1		2	0	0	0	0	0	0	1	0	0	0	0	0	0	1	0
456	O-E93	8	1	1		Soroti	Amen A	2		2017-07-12	14:00	2017-07-12	14:10	1	1		1						4		1	1		1		1		1		2	1	0	0	0	0	0	0	1	0	0	0	0	0	0	0
457	O-M552	29	1	1		Soroti	Kidandani	4	Mechanic	2017-07-14	21:00	2017-07-15	08:45	1	1		3						5	Drinking joint	2	2		1	1	1	1	1		2	0	0	0	1	0	0	0	0	0	0	1	0	0	0	0
458	W224	7	2	5		Ongongoja	Okocho	2		2017-07-14	12:00	2017-07-15	06:00	1	1		2						5	Borehole	1	1	0	1	1	1	1	1		2	0	1	0	0	0	0	0	1	0	0	0	1	0	0	0
459	O-M554	7	1	1		Soroti	Achetgwen	2		2017-07-16	15:00	2017-07-16	16:40	1	1		1						1		1	1		1	1	1	1	1		2	0	1	0	0	0	0	0	0	0	0	0	1	0	0	0
460	Or 818	69	2	3		Kasilo Tc	Mairomukaga	1		2017-07-17	11:00	2017-07-17	15:00	1	1		1						1		1	1	0	1	1	1	1	1		2	0	0	0	0	0	1	0	0	0	0	0	0	0	1	0
461	Or 820	69	1	2		Wera	Aterui	1		2017-07-16	19:00	2017-07-17	13:00	1	1		2						5	Bar	2	2	0	1	1	1	1	1		2	0	0	0	0	0	1	0	0	0	0	0	0	0	1	0
462	O-M553	23	1	1		Katine	Otule	1		2017-07-14	07:00	2017-07-15	09:45	1	1		4		3	1	1		1		1	2		1	1	1	1	1		2	0	1	0	0	0	0	0	0	0	0	1	1	0	0	0
463	Or 816	18	1	6		Kapir	Akaruket	2		2017-07-13	10:00	2017-07-13	12:00	1	2	kapir hc3	1						1		1	1	0	1	1	1	1	1		2	0	0	0	1	0	0	0	0	0	0	0	0	0	1	0
464	Or 817	72	2	1		Western Division	Nakatunya	1		2017-07-13	17:00	2017-07-14	14:00	3	2	kaberamaido	1						1		1	1		2				1		2	0	0	0	0	0	1	0	0	0	0	0	0	0	1	0
465	Or 819	13	2	4		Lwala	Ogolai	2		2017-07-13	10:00	2017-07-17	16:00	1	2	lwala hc 4	1						4		1	1	0	1	1	1	1	1		2	0	0	0	0	0	0	1	0	0	1	0	0	0	0	0
466	O-M555	15	2	1		Soroti	Owalai	2		2017-07-17	18:00	2017-07-18	07:07	1	1		6						4		1	1	0	2	1	1	1	1		2	0	0	0	0	0	0	1	0	0	0	1	0	0	0	0
467	M608	22	1	1		Soroti	Opuyo	4	Mechanic	2017-07-15	20:00	2017-07-16	00:00	1	1		4		2	2	2		2		1	1		2	1			2		3	1	1	0	0	0	0	0	1	0	0	0	1	0	0	0
468	Or 833	2	1	1		Eastern Division	Moruapesur	3		2017-07-18	10:00	2017-07-18	14:50	1	1		1						1		1	1		1	1	1	1	1		2	0	0	0	0	0	1	0	0	0	0	0	0	0	1	0
469	Or 831	4	1	1		Asuret	Omodio	2		2017-07-17	10:30	2017-07-18	11:00	1	1		1						4		1	1		1	1	1	1	1		2	0	0	0	0	0	1	0	0	0	0	0	0	0	1	0
470	Or 832	17	1	4		Kalaki	Otuboi	2		2017-07-17	15:30	2017-07-18	11:00	1	1		1						4		1	1		1	1	1	1	1		2	0	0	0	0	0	1	0	0	0	0	0	0	0	1	0
471	Or 838	10	1	1		Northern Division	Camp Swahili	2		2017-07-18	18:00	2017-07-19	13:50	1	1		1						1		1	1		1	1	1	1	1		2	0	0	0	0	0	1	0	0	0	0	0	0	0	1	0
472	Or 837	7	1	1		Eastern Division	Kichinjaji	2		2017-07-18	18:00	2017-07-19	11:30	1	1		1						1		1	1	0	1	1	1	1	1		2	0	0	0	0	0	1	0	0	0	0	0	0	0	1	0
473	Or 836	13	1	7		Kanyum	Kamacha	2		2017-07-17	17:00	2017-07-19	12:10	1	2	kamacha hc4	1						1		1	1	0	1	1	1	1	1		2	0	0	0	0	0	1	0	0	0	0	0	0	0	1	0
474	Or 835	4	1	3		Bugondo	Bugondo	2		2017-07-18	17:00	2017-07-19	12:00	1	1		2						1		2	1		1		1	1	1		2	0	0	0	0	0	0	1	0	0	0	0	0	0	1	0
475	Or 834	1	2	4		Kalaki	Kakure	3		2017-07-18	18:00	2017-07-19	10:00	1	1		2						1		1	1	0	1		1	1	1		2	0	0	0	0	0	0	1	0	0	0	0	0	0	1	0
476	M610	26	1	1		Soroti	Opuyo	4	Mechanic	2017-07-15	20:00	2017-07-16	00:00	1	1		4		2	1	2		2		1	1		1	1	1		1		3	0	1	0	0	0	0	0	1	0	0	1	1	0	0	0
477	Or 792	45	1	4		Kaberamaido	Kakure	1		2017-06-27	14:00	2017-06-27	22:00	1	1		4		3	1	2		2		1	1		1	1	1	1	1		2	0	0	1	0	0	0	0	0	0	0	0	0	0	1	0
478	M611	9	1	1		Kamuda	Awaci	2		2017-07-15	12:00	2017-07-15	13:40	1	1		6						1		1	1	0	1				1		2	0	0	0	1	0	0	0	0	0	0	1	0	0	0	0
479	M600	62	1	1		Gweri	Arapai	1		2017-07-12	07:00	2017-07-12	07:30	1	1		4		3	1	2		2		1	1	0	1	1			1		3	1	1	0	0	0	0	0	1	0	0	0	1	0	0	0
480	W221	8	2	1		Arapai	Mugana	2		2017-07-11	16:00	2017-07-12	13:00	1	1		1						1		1	1		1	1	2	2	1		2	0	0	0	1	0	0	0	0	0	0	0	0	1	0	0
481	W226	58	2	1		Soroti	Owalei	1		2017-07-19	20:30	2017-07-20	07:00	1	1		4		1	2	2		2		1	1	0	1	1	1	1	1		2	0	0	1	0	0	0	1	0	0	0	0	0	0	1	0
482	M615	51	1	1		Asuret	Omodoi	1		2017-07-18	20:00	2017-07-19	13:00	1	2	asuret hc2	5						1		1	1		1	1	1	1	1		2	0	1	1	0	0	1	0	0	0	0	0	0	0	0	1
483	O-E1/104	36	2	1		Soroti	Omirio	1		2017-07-17	07:00	2017-07-20	19:10	1	2	kichinjaji hc2	2						1		2	1	0	2	1	1	1	1		2	0	0	0	0	1	0	0	0	0	1	0	1	0	0	0
484	O-E1/105	51	1	3		Labor	Otubal	4	Teacher	2017-07-16	21:00	2017-07-20	13:30	1	2	pingire hc 3	2						5	Trading Centre	2	2	0	2	1	1	1	1		2	0	0	0	1	0	0	0	0	0	0	0	0	1	0	0
485	O-E1/103	47	1	2		Obalanga	Ogwotai B	1		2017-07-19	13:59	2017-07-19	15:00	1	2	amuria hc 4	2						1		2	1		2	1	3	1	1		2	0	0	1	1	0	0	0	0	0	0	0	1	0	0	0
486	Or 839	42	2	1		Asuret	Obule	3		2017-07-20	10:00	2017-07-20	12:00	1	1		1						1		1	1		1	1	1	1	1		2	0	0	0	0	0	1	0	0	0	0	0	0	0	1	0
487	Or 840	63	1	3		Atiira	Obule	1		2017-07-18	18:30	2017-07-20	14:30	1	2	atiira hc3	1						1		1	2		1	1	1	1	1		2	0	0	0	0	0	0	1	0	0	0	0	0	0	1	0
488	Or 919	58	2	1		Soroti	Owalei	3		2017-07-20	09:50	2017-07-20	10:10	3	1		4		2	3	2		2		1	1		1	1	1	1	1		2	0	0	0	0	0	0	1	0	0	0	0	0	0	1	0
489	Or 846	25	2	3		Olio	Ogulai	1		2017-07-21	20:00	2017-07-24	07:00	1	1		2						1		1	1	0	1	1	1	1	1		2	0	0	0	0	0	0	1	0	0	1	0	0	0	0	0
490	Or 850	30	1	2		Kuju	Abia	1		2017-04-22	10:00	2017-07-25	09:00	1	1		4		2	2	2		2		1	1	0	1	1	1	1	1		2	0	0	1	0	0	1	0	0	0	0	0	0	0	1	0
491	Or 845	0.75	2	1		Gweri	Awalewale	3		2017-07-22	20:00	2017-07-24	16:00	1	1		1						1		1	1	0	1	1	1	1	1		2	0	0	1	0	0	0	0	0	0	0	0	0	0	1	0
492	Or 843	46	1	2		Orungo	Apeduro	1		2017-07-23	17:00	2017-07-24	16:30	1	1		1						1		1	1	0	1	1	1	1	1		2	0	0	0	0	0	0	1	0	0	0	0	1	0	0	0
493	Or 899	12	2	1		Western Division	Nakatunya	2		2017-07-23	09:00	2017-07-24	16:20	1	1		1						1		1	1		1	1	1	1	1		2	0	0	0	0	0	0	1	0	0	0	0	0	0	1	0
494	Or 841	45	2	1		Arapai	Aloet	4	Teacher	2017-07-23	18:00	2017-07-24	16:00	2	1		1						1		1	1	1	1	1	1	1	1		2	0	0	0	0	0	0	1	0	0	0	0	0	0	1	0
495	Or 842	4	2	3		Olio	Anyaget	3		2017-07-23	09:00	2017-07-24	10:30	1	1		1						1		1	1	0	1		1	1	1		2	0	0	0	0	0	1	0	0	0	0	0	0	0	1	0
496	Or 847	38	1	1		Northern Division	Prisons	4	Businessman	2017-07-23	16:00	2017-07-25	11:00	1	1		2						5	Sports ground	1	1	0	1	1	1	1	1		2	0	0	0	0	0	0	1	0	0	1	0	0	0	0	0
497	Or 848	38	1	1		Arapai	Abalang	1		2017-07-24	19:00	2017-07-25	11:25	1	2	serere hc4	4		2	1	1		2		1	1	0	1	1	1	1	1		2	0	0	0	0	0	1	0	0	0	0	0	1	0	0	0
498	Or 849	7	2	1		Katine	Obiol	2		2017-07-24	16:00	2017-07-25	11:30	1	1		1						4		1	1	0	1	1	1	1	1		2	0	0	0	0	0	1	0	0	0	0	0	0	0	1	0
499	Or 853	5	1	2		Abarilela	Ongutoi	2		2017-07-24	16:30	2017-07-25	12:00	1	1		1						1		1	1	0	1	2	1	1	1		2	0	0	0	0	0	1	0	0	0	0	0	1	0	0	0
500	Or 854	30	1	1		Northern Division	Senior Quarters	4	Accountant	2017-07-25	16:30	2017-07-25	17:00	1	1		4		2	1	2		2		1	1	0	1	1	1	1	1		2	0	0	0	0	0	1	0	0	0	0	0	0	0	1	0
501	Or 855	5	1	3		Kyere	Olupe	2		2017-07-25	18:00	2017-07-26	12:00	1	1		1						1		1	1	0	1	1	1	1	1		2	0	0	0	0	0	1	0	0	0	0	0	0	0	1	0
502	Or 858	34	2	2				1		2017-07-26	17:00	2017-07-27	09:00	1			1						1		1	1	0	1	1	1	1	1		2	0	0	0	0	0	1	0	0	0	0	0	0	0	1	0
503	Or 856	34	1	1		Soroti	Amen B	4	Businessman	2017-07-26	06:00	2017-07-27	09:00	1	1		4		2	1	1		2		1	1		1	1	1	1	1		2	0	0	0	0	0	1	0	0	0	0	0	0	0	1	0
504	Or 857	16	2	1		Kamuda	Osudo	2		2017-07-24	17:00	2017-07-27	10:00	1	1		2						1		2	1		1	1	1	1	1		2	0	0	0	0	0	1	0	0	0	0	0	0	0	1	0
505	Or 852	8	2	1		Aloet	Abalang	2		2017-07-25	18:00	2017-07-26	11:00	1	1		1						1		1	1	0	1	1	1	1	1		2	0	0	0	0	0	1	0	0	0	0	0	0	0	1	0
506	M605	30	1	4		Aperikira	Olelai	1		2017-07-11	21:00	2017-07-12	17:00	1	2	lwala hospital	4		2	2			2		1	1	0	1	1	3	1	3		3	1	1	0	0	0	0	1	1	0	0	0	1	0	0	0
507	W227	19	2	1		Gweri	Opuyo	2		2017-07-23	19:00	2017-07-23	22:30	1	1		6						1		1	1	0	1		1	1	1		2	0	0	0	0	0	0	1	0	0	0	1	0	0	0	0
508	W214	13	2	4		Kalaki	Lwala	2		2017-06-14	21:00	2017-06-14	22:00	1	2	lwala hospital	4		2	3			2		1	1	0	1				1		3	1	0	0	0	0	0	1	1	0	0	0	1	0	1	0
509	O-E1/106	28	2	1		Asuret		1		2017-07-20	10:00	2017-07-21	14:58	2	1		2						1		2	1	1	1	1	1	2	1		2	1	1	1	1	0	0	0	1	0	0	0	1	1	0	0
510	O-E2/108	33	2	1		Eastern Division	Teso Inn	4	Businessman	2017-07-22	07:00	2017-07-22	10:00	4	2	kengere police post	2						5	Lodge	2	1	0	1		1	1	1		2	1	0	1	1	0	1	1	0	0	0	0	1	0	0	0
511	O-M558	36	2	1		Soroti	Oderai	4	Businesswoman	2017-07-22	17:30	2017-07-23	12:00	1	2	kengere police station	2						3		2	1	0		1	1	1	1		1	0	0	1	1	0	1	1	0	0	0	0	1	0	0	0
512	M623	38	1	1		Arapai	Odudui	4	Security guard	2017-07-23	21:00	2017-07-24	15:00	1	1		2						2		2	1	0	1	1	1	1	1		3	1	0	0	0	1	1	1	1	0	0	0	0	0	0	0
513	W234		2	1		Katine	Ochuloi	1		2017-07-23	18:00	2017-07-23	20:00	1	1		4		2	2			2		1	1		1		2	1	4		3	1	0	0	0	0	1	1	1	0	0	0	1	0	1	0
514	O-M560	34	1	1		Western Division	Nakatunya	4	Businessman	2017-07-26	09:00	2017-07-26	17:00	1	2	community hc	4		2	1	1		2		1	1		1		1	1	1		1	1	0	0	0	0	0	0	0	0	0	0	1	0	0	0
515	M612	7	1	2		Dakabela	Agirigiroi	2		2017-07-15	10:00	2017-07-15	12:30	1	1		1						1		1	1	0	1		1		1		2	0	0	0	0	0	0	1	0	0	0	0	0	0	1	0
516	W229	18	2	1		Eastern Division	Ajip	2		2017-07-24	13:00	2017-07-24	18:00	1	1		2						1		2	1	1	1	1	1	1	1		3	1	1	0	0	0	1	0	1	0	0	1	1	0	0	0
517	W228	1	2	1		Katine	Abinya	3		2017-07-20	15:30	2017-06-23	17:00	1	2	mighty care medical centre	5						1		1	1	0	1		1		1		2	0	0	0	1	0	0	1	0	0	0	0	0	0	0	1
518	O-M559	60	2	1		Soroti	Agora	1		2017-07-16	11:30	2017-07-23	14:25	1	1		5						1		1	1	0	2	1	1	1	1		2	0	0	0	1	0	1	0	0	0	0	0	1	0	0	1
519	W235	28	2	1		Kamuda	Imunai	1		2017-07-29	20:00	2017-07-30	12:00	1	1		6						2		1	1	0	1	1	1	1	1		2	0	0	0	0	0	0	1	0	0	0	1	0	0	0	0
520	W232	16	2	1		Eastern Division	Kigandani	2		2017-07-28	00:00	2017-07-28	08:00	1	1		4		3	1	2		2		1	1		2	1	1	1	1		2	0	0	0	1	0	0	0	0	0	0	0	0	1	0	0
521	W237	53	2	3		Atiira	Asilang	1		2017-07-30	09:00	2017-07-30	12:00	1	1		4		2	2	2		2		1	1	0	1	1	1	1	1		3	0	1	0	0	0	0	1	0	0	0	0	1	0	0	0
522	Or 864	57	1	4		Kaberamaido Tc	Alem	1		2017-07-27	18:30	2017-07-28	13:50	1	2	kaberamaido hc4	4		2	3			2		1	3	0	1	1	1	1	1		2	0	0	0	0	0	0	1	0	0	0	0	0	0	1	0
523	M625	13	1	1		Eastern Division	Orwadai	2		2017-07-27	21:30	2017-07-29	09:30	1	1		6						1		1	1	0	2	1	1	1	1		2	0	0	0	0	0	0	1	0	0	0	1	0	0	0	0
524	Or 868	7	1	1		Asuret	Adala	2		2017-07-29	10:00	2017-07-31	11:00	1	1		1						4		1	1	0	1	1	1	1	1		2	0	0	0	0	0	1	0	0	0	0	0	1	0	0	0
525	Or 869	38	1	3		Bugondo	Bugondo	1		2017-07-30	17:00	2017-07-31	14:00	1	1		1						1		1	2	0	1	1	1	1	1		2	0	0	0	0	0	1	0	0	0	0	0	0	0	1	0
526	Or 870	35	2	3		Kyere	Kyere	1		2017-07-30	18:00	2017-07-31	12:00	1	1		1						2		1	1	0	1	1	1	1	1		2	0	0	0	0	0	1	0	0	0	0	0	0	0	1	0
527	Or 860	12	2	2		Obalanga		2		2017-07-26	10:30	2017-07-27	13:13	1	1		1						4		1	1	0	1	1	1	1	1		2	0	0	1	0	0	0	0	0	0	0	0	0	0	1	0
528	Or 861	5	2	2		Morungatuny	Morungatuny	2		2017-07-27	17:00	2017-07-28	09:00	1	1		1						1		1	1	0	1		1	1	1		2	0	0	1	0	0	0	0	0	0	0	0	0	0	1	0
529	Or 863	9	2	2		Asamuk	Asamuk	2		2017-07-27	18:00	2017-07-28	11:00	1	1		1						2		1	1	0	1	1	1	1	1		2	0	0	0	0	0	1	0	0	0	0	0	1	0	0	0
530	Or 866	5	1	2		Wera	Tubar	2		2017-07-30	17:00	2017-07-31	11:00	1	1		1						1		1	1	0	1		1	1	1		2	0	0	0	0	0	1	0	0	0	0	0	0	0	1	0
531	Or 865	5	1	3		Pingire	Kidetok	2		2017-07-26	10:00	2017-07-28	14:00	1	1		1						4		1	1		1	1	1	1	1		2	0	0	0	0	0	1	0	0	0	0	0	0	0	1	0
532	Or 862	1.25	2	2		Kuju	Amilmil	3		2017-07-27	16:00	2017-07-28	10:00	1	1		1						1		1	1		1		1	1	1		2	0	0	0	0	0	0	1	0	0	0	0	0	0	1	0
533	Or 877	30	2	1		Western Division	Amen A	1		2017-07-29	20:00	2017-08-02	13:19	2	1		1						2		1	1		1	1	1	1	1		2	0	0	0	0	0	1	0	0	0	0	0	1	0	0	0
534	Or 875	37	1	2		Morungatuny	Ococia	1		2017-07-29	17:40	2017-08-02	11:00	1	1		4		2	2	3		2		1	3	0	1	1	1	1	1		2	0	0	0	0	0	0	1	0	0	0	0	1	0	0	0
535	Or 874	12	1	3		Kyere	Kelim	2		2017-08-01	19:30	2017-08-02	10:40	1	1		1						2		1	1	0	1	1	1	1	1		2	0	0	0	0	0	1	0	0	0	0	0	0	0	1	0
536	Or 873	5	1	1		Kamuda	Olobai	3		2017-07-29	08:00	2017-08-01	10:00	1	1		1						1		1	1	0	1	2	1	1	1		2	0	0	0	0	0	1	0	0	0	1	0	1	0	0	0
537	Or 859	3	2	2		Kapelebyong	Ongutoi	3		2017-07-25	19:00	2017-07-27	09:30	1	1		1						1		1	1		1		1	1	1		2	0	0	0	0	0	1	0	0	0	0	0	1	0	0	0
538	Or 871	26	2	1		Arapai	Arabaka	1		2017-07-30	20:00	2017-07-31	14:40	1	1		2						1		2	1	0	1	1	1	1	1		2	0	0	0	0	0	1	0	0	0	0	0	0	0	1	0
539	Or 867	60	2	1		Eastern Division	Moruapesur	3		2017-07-29	20:00	2017-07-31	12:00	1	1		1						1		1	1		1	1	1	1	1		2	0	0	1	0	0	0	0	0	0	0	0	0	0	1	0
540	Or 876	2	2	1		Gweri	Gweri	3		2017-08-01	19:00	2017-08-02	12:00	1	1		1						2		1	1	0	1		1	1	1		2	0	0	0	0	0	0	1	0	0	0	0	0	0	1	0
541	Or 879	9	2	1		Asuret		2		2017-08-01	17:00	2017-08-03	12:05	1	1		1						1		1	1	0	1	1	1	1	1		2	0	0	0	0	0	1	0	0	0	0	0	0	0	1	0
542	Or 878	0.06		3		Kyere	Asilang	3		2017-07-14	15:44	2017-08-03	10:00	1	1		9	Birth trauma					5	Hospital	1	1	0	1				1		2	0	0	1	0	0	0	0	0	0	0	0	0	0	1	0
543	O-M562	35	1	1		Arapai	Kangetta	4	Engineer	2017-07-30	13:00	2017-08-01	18:30	1	1		2						5	Trading Centre	2	1		1				1		2	0	0	0	1	0	0	0	0	0	0	0	0	1	0	0
544	O-M561	26	2	1		Eastern Division	Kichinjaji	1		2017-07-10	19:00	2017-08-01	18:30	1	2	western division hc2	2						1		2	1		1	1	1	1	1		2	0	1	0	0	0	1	1	0	0	1	1	0	0	0	0
545	Or 885	66	1	4		Anyara		4	Builder	2017-08-02	21:00	2017-08-04	13:35	1	2	dokolo hc 4	4		2	1	2		2		1	1		1	1	1	1	1		2	0	0	0	0	1	0	0	0	0	1	0	0	0	0	0
546	Or 883	78	1	1		Arapai	Odudui	3		2017-08-02	19:00	2017-08-03	04:10	1	1		1						1		1	1		1	1	1	1	1		2	0	0	0	0	0	0	1	0	0	0	0	0	0	1	0
547	Or 882	3	1	1		Western Division	Oderai	2		2017-08-04	09:00	2017-08-04	12:10	1	2	ochero hc3	1						4		1	1	0	1		1	1	1		2	0	0	0	0	0	1	0	0	0	0	0	0	0	1	0
548	Or 881	13	1	7				2		2017-08-03	10:30	2017-08-03	14:00	1	1		1						4		1	1	0	1	1	1	1	1		2	0	0	0	0	0	1	0	0	0	0	0	0	0	1	0
549	Or 886	2	1	3		Olio	Kakus	3		2017-08-03	09:30	2017-08-04	12:20	1	1		2						1		1	1	0	1		1	1	1		2	0	0	0	0	0	0	1	0	0	0	0	1	0	0	0
550	Or 806	10	2	2		Kuju	Amilmil	2		2017-07-09	15:00	2017-07-10	15:00	1	1		1						1		1	1		1	1	1	1	1		2	0	0	0	0	0	0	1	0	0	0	0	0	0	1	0
551	W236	18	2	3		Pingire	Kidetok	1		2017-07-29	20:00	2017-07-30	19:00	1	1		2						1		2	1	0	1	1	1		1		2	0	0	0	1	0	0	0	0	0	0	0	0	1	0	0
552	W240	53	2	1		Eastern Division	Kichinjaji	4	Teacher	2017-08-01	18:00	2017-08-01	19:00	1	1		4		2				2		1	1	1	2	1	1	1	3		3	1	0	0	0	0	0	1	1	0	0	0	1	0	1	0
553	M631	20	1	1		Soroti	Opuyo	4	Boda rider	2017-08-03	22:00	2017-08-03	23:30	1	1		3						2		2	1	0	1				1		3	1	0	0	0	0	0	1	1	0	0	1	1	0	0	0
554	M629	23	1	1		Katine	Meroko	4	Herdsman	2017-08-02	18:00	2017-08-02	22:30	1	2	atirir hc	3						5	Swamp	2	1		1	1	1		1		2	1	0	0	0	0	0	0	1	0	0	1	1	0	0	0
555	M626	46	1	2		Acowa	Alere	1		2017-07-28	17:00	2017-07-30	15:57	1	2	amuria hc4	4		3	1	3		2		1	2		1	1	1	1	1		3	0	0	0	1	0	1	0	0	0	0	0	0	1	1	0
556	M630	24	1	1		Western Division	Majengo	4	Boda rider	2017-08-03	23:00	2017-08-04	00:00	1	1		2						2		2	3	0	1	1	2	1	1		3	0	0	0	0	0	1	0	0	0	0	0	1	0	1	0
557	M634	1	1	2		Kapelebyong	Ongutoi	3		2017-08-03	19:00	2017-08-04	10:00	1	2	kapelebyong hc4	2						1		1	1	0	1				1		2	0	0	0	0	0	0	1	0	0	0	1	0	0	0	0
558	W241	2	2	3		Kyere	Kelim	3		2017-08-04	09:00	2017-08-04	10:00	1	1		4		2	2	2		2		1	1	0	1			2	1		3	1	1	0	0	0	0	1	1	0	0	1	1	0	0	0
559	W242	17	2	3		Kyere	Kelim	2		2017-08-04	09:00	2017-08-04	10:00	1	1		4		2	2	2		2		1	1	0	1				1		3	1	1	0	0	0	0	0	1	0	0	1	1	0	0	0
560	M636	25	1	1		Asuret	Omodoi	1		2017-08-06	22:00	2017-08-06	23:00	1	1		3						2		2	3	0	1	1	1	1	1		3	0	0	1	0	1	0	0	0	0	0	1	1	0	0	0
561	M618	35	1	2		Wera	Morungatuny	1		2017-07-20	17:00	2017-07-20	23:00	1	2	ongutoi hc2	2						5	Swamp	2	1		1	1	1	1	4		3	1	0	0	0	0	0	1	1	0	1	0	1	0	0	0
562	M627	31	1	1		Western Division	Flying School	4	Soldier	2017-08-01	23:00	2017-08-02	10:30	1	1		5						1		1	1		1				1		3	0	0	0	0	0	1	1	0	0	0	1	1	0	0	1
563	M599	1	1	1		Western Division	Majengo	3		2017-07-08	08:00	2017-07-08	10:00	1	1		5						1		1	1	0	1				1		3	1	0	0	0	0	1	0	0	0	0	0	0	0	0	1
564	M581	2	1	1		Gweri	Arapai	2		2017-06-25	16:00	2017-06-25	17:00	1	1		4		3	2			2		1	1		1				1		2	0	0	0	0	0	1	0	0	0	0	0	0	0	1	0
565	M585	50	1	5		Toroma	Agule	1		2017-06-26	19:00	2017-06-27	12:00	4	2	toroma hc4	4		2	2	2		2		1	3		1	1	1		4		2	1	1	0	0	0	0	0	1	0	0	0	1	0	0	0
566	Or 793	78	1	2		Wera	Sugur	1		2017-07-05	08:00	2017-07-06	10:30	1	1		1						1		1	1	0	1	1	1	1	1		2	0	0	0	0	0	0	1	0	0	0	0	0	0	1	0
567	M635	25	1	1		Katine	Obiol	4	Mechanic	2017-08-06	20:00	2017-08-06	22:00	1	1		4		2	1	2		2		1	2		1	1	2	1	1		3	1	0	0	1	0	0	0	1	0	0	0	1	1	0	0
568	M632	54	1	4			Abalang	1		2017-08-02	19:30	2017-08-03	10:00	1	2	kaberamaido lwala hospital	4		3	3			2		1	1		1				1		2	0	0	0	0	0	0	1	0	0	0	1	0	0	1	0
569	O-E1/109	8	2	1		Nothern Division	Madera	1		2017-08-05	18:30	2017-08-06	11:25	1	2	police	2						1		2	1	0	2	1	1	1	1		1	0	0	0	0	0	1	0	0	0	0	0	1	0	0	0
570	Or 901	90	1	3		Pingire	Pingire	3		2017-08-07	17:00	2017-08-09	10:11	1	1		4		3	1	2		2		1	2		1	1	1	1	1		2	0	0	0	0	0	0	1	0	0	0	0	0	0	1	0
571	Or 903	69	1	2		Abarilela	Ogwete	3		2017-08-06	18:00	2017-08-09	10:00	1	1		2						2			2		1	1	1	1	1		2	0	0	1	0	0	0	0	0	0	0	0	0	0	1	0
572	Or 889	29	1	2		Morungatuny	Ococia	1		2017-08-07	10:00	2017-08-07	11:30	1	1		1						2		1	2	0	1	1	1	1	1		2	0	0	0	0	0	1	0	0	0	1	0	0	0	0	0
573	Or 898	20	1	2		Asamuk		2		2017-08-06	15:30	2017-08-07	10:15	1	1		1						4		1	1		1	1	1	1	1		2	0	0	0	0	0	0	1	0	0	0	0	0	0	1	0
574	Or 896	3	1	1		Kamuda		2		2017-08-06	17:00	2017-08-07	10:00	1	1		1						1		1	1		1	1	1	1	1		2	0	0	0	0	0	1	0	0	0	0	0	0	0	1	0
575	Or 895	3	1	1		Tubur		3		2017-08-06	20:00	2017-08-08	10:00	1	1		1						1		1	1	0	1	1	1	1	1		2	0	0	0	0	0	1	0	0	0	0	0	0	0	1	0
576	Or 892	42	1	1		Kamuda	Olobai	1		2017-08-05	10:00	2017-08-07	14:00	1	1		1						3		1	1	0	1	1	1	1	1		2	0	0	0	0	0	1	0	0	0	0	0	1	0	0	0
577	Or 891	33	2	2		Asamuk		1		2017-08-06	18:00	2017-08-07	14:00	1	1		2						1		2	1		1	1	1	1	1		2	0	0	0	0	0	1	0	0	0	0	0	0	0	1	0
578	Or 890	3	1	3		Kyere		2		2017-08-06	18:00	2017-08-07	11:00	1	1		1						1		1	1	0	1	1	1	1	1		2	0	0	0	0	0	1	0	0	0	0	0	0	0	1	0
579	Or 888	9	2	1		Tubur		2		2017-08-06	19:00	2017-08-07	11:20	1	1		2						1		2	1	0	1	1	1	1	1		2	0	0	0	0	0	1	0	0	0	0	0	0	0	1	0
580	Or 887	25	1	3		Bugondo	Agule	1		2017-04-30	16:00	2017-05-05	14:00	1	1		2						5	Field	1	1	0	1	1	1	1	1		2	0	0	0	0	0	0	1	0	0	0	0	0	0	1	0
581	Or 884	75	1	1		Asuret	Akisim	3		2017-08-03	11:30	2017-08-03	15:10	1	1		4		2	2	2		2		1	1	0	1	1	1	1	1		2	0	0	0	0	0	0	1	0	0	0	0	0	0	1	0
582	M620	91	1	9	Dokolo	Agwata	Agwata	3		2017-07-19	20:00	2017-07-22	10:59	1	1		1						1		1	1	0	1	1	1	1	1		2	0	0	0	0	0	0	1	0	0	0	0	0	0	1	0
583	Or 904	52	1	1		Gweri	Aukot	1		2017-08-09	07:30	2017-08-09	09:00	1	2	aukot hc2	2						2		1	2		1	1	1	1	1		2	0	0	1	0	0	0	0	0	0	0	0	0	0	1	0
584	Or 900	32	1	9	Dokolo			1		2017-08-06	10:00	2017-08-06	13:35	1	1		4		2	1	3		2		1	3		2	1	1	1	1		2	1	0	0	0	1	0	0	1	0	0	0	0	0	0	0
585	W238	32	2	1		Katine	Olwelai	1		2017-08-01	15:00	2017-08-01	16:00	1	2	atirir hc	4		2	2	2		2		1	1	0	2	1	1	1	1		2	0	0	0	0	0	0	1	0	0	0	1	1	0	0	0
586	M609	26	1	1		Western Division	Nakatunya	4	Painter	2017-07-16	10:30	2017-07-16	11:00	1	1		1						3		1	1	0	1	1	1		1		2	1	0	0	0	0	0	0	1	1	0	0	0	0	0	0
587	Or 906	73	1	1		Northern Divison	Camp Swahili	3		2017-08-09	18:30	2017-08-10	12:43	1	1		1						1		1	1		1	1	1	1	1		2	0	0	0	0	0	0	1	0	0	0	0	0	0	1	0
588	Or 907	14	2	1		Asuret	Orimai	2		2017-08-05	18:00	2017-08-10	10:00	1	1		2						1		1	1	0	1	1	1	1	1		2	0	0	0	0	0	0	1	0	0	1	0	1	0	0	0
589	Or 908	42	1	5		Ongongoja	Agolokwara	1		2017-08-05	17:00	2017-08-10	11:00	1	1		1						1		1	1		1	1	1	1	1		2	0	0	0	1	0	0	0	0	0	0	0	0	0	1	0
590	Or 910	4	2	1		Arapai	Akaikai	2		2017-08-09	17:00	2017-08-10	11:00	1	1		1						1		1	1		2		1	1	1		1	0	0	0	0	0	1	0	0	0	1	0	0	0	0	0
591	Or 909	6	2	2		Orungo	Orungo	2		2017-08-05	11:00	2017-08-10	10:50	1	1		1						1		1	1		1		1	1	1		2	0	0	0	0	0	1	0	0	0	0	0	0	0	1	0
592	Or 912	1	2	1		Western Division	Amen B	3		2017-08-10	18:30	2017-08-11	11:00	1	1		1						1		1	1	0	1		1	1	1		2	0	0	0	0	0	1	0	0	0	0	0	1	0	0	0
593	Or 913	24	1	1		Arapai	Obutei	2		2017-08-11	12:48	2017-08-11	14:15	1	2	st. hills memory clinic	2						2		1	1		1	1	1	1	1		2	0	0	0	0	0	0	1	0	0	0	0	0	0	1	0
594	M643	21	1	1		Soroti	Pamba	1		2017-08-11	22:00	2017-08-11	23:00	4	1		2						5	Trading Centre	2	1	0	1	1	1	1	1		2	1	0	0	0	0	0	0	1	0	0	0	1	0	0	0
595	M637	38	1	3		Pingire	Ojala	4	Businessman	2017-08-08	07:30	2017-08-08	11:30	1	1		4		1	2	3		2		1	1	1	1	2	2	1	1		2	1	0	0	0	0	0	0	1	0	0	1	0	0	0	0
596	M614	28	1	4		Kobulubulu	Murem	4	Boda rider	2017-07-16	17:00	2017-07-19	09:00	1	2		4		2	1	2		2		1	1		1	1	1	1	4		2	1	0	0	0	0	0	0	1	0	0	0	1	0	0	0
597	Or 785	56	2	2		Asamuk		1		2017-06-25	17:00	2017-06-26	14:00	1	1		1						1		1	1		1	1	1	1	1		2	0	0	0	0	0	0	1	0	0	0	0	0	0	1	0
598	Or 921	2	1	2		Obalanga	Alupei	3		2017-08-13	20:00	2017-08-14	10:00	1	1		1						1		1	1	0	1		1	1	1		2	0	0	0	0	0	0	1	0	0	0	0	0	0	1	0
599	Or 902	18	1	3		Olio	Obalanga	2		2017-08-08	15:00	2017-08-09	09:30	1	1		4		1	2			2		1	1	0	1	1	1	1	1		2	0	0	0	0	0	0	1	0	0	0	0	0	0	1	0
600	M633	35	1	3		Kadungulu	Abulabula	4	Boda rider	2017-08-05	19:30	2017-08-05	23:30	4	2	apapai hc4	4		2	1	2		2		1	2	0	1	1	1	1	1		2	1	1	0	0	0	0	0	1	0	0	0	0	0	0	0
601	M638	15	1	1		Eastern Division	Awaci	2		2017-08-11	19:00	2017-08-12	11:00	1	1		6						2		1	1	0	1				1		2	0	0	0	0	0	0	1	0	0	0	1	0	0	0	0
602	M642	47	1	1		Eastern Division	Kichinjaji	1		2017-08-12	22:30	2017-08-13	09:30	1	1		2						1		2	2	0	1				1		2	1	0	0	0	0	0	0	1	0	0	0	1	0	0	0
603	O-E96	40	2	1		Arapai	Odudui	1		2017-08-13	18:00	2017-08-15	18:10	3	2	odudui police	2						1		2	1	0	2	1	1	1	1		1	0	0	0	1	0	0	1	0	0	0	0	1	0	0	0
604	Or 918	27	2	1		Arapai	Aloet	1		2017-08-13	13:00	2017-08-14	09:00	1	1		3						1		2	1	0	1	1	1	1	1		2	0	0	0	0	0	1	0	0	0	0	1	0	0	0	0
605	Or 914	27	1	1		Eastern Division	Swaria	4	Technician	2017-08-14	08:00	2017-08-14	10:30	3	1		4		2	1	1		2		1	2		1	1	1	1	1		2	0	0	0	0	0	0	1	0	0	0	0	0	0	1	0
606	Or 915	4	1	3		Pingire	Adungulu	2		2017-08-13	16:00	2017-08-14	14:00	1	1		1						1		1	1		1	1	1	1	1		2	0	0	0	0	0	1	0	0	0	0	0	0	0	1	0
607	Or 911	10	2	3		Pingire	Odapakoli	2		2017-08-10	17:00	2017-08-11	10:00	1	1		2						1		1	1	0	1	1	1	1	1		2	0	0	0	0	0	1	0	0	0	0	0	0	0	1	0
608	Or 920	4	2	2		Kapelebyong	Ongutoi	2		2017-08-13	17:00	2017-08-14	10:00	1	1		1						1		1	1	0	1	1	1	1	1		2	0	0	1	0	0	0	0	0	0	0	0	0	0	1	0
609	M641	30	1	2		Kapelebyong	Nyada	1		2017-08-13	20:00	2017-08-13	22:00	4	2	amuria hc4	4		1	1					1	1	0	1	1	1	1	1		3	0	0	0	0	0	1	1	0	0	0	0	1	0	1	0
610	Or 916	20	1	3		Pingire	Kadungulu	1		2017-08-13	20:00	2017-08-14	07:00	1	1		4		2	1	2		2		1	1	0	1	1	1	1	1		2	0	0	0	0	0	1	0	0	0	0	0	0	0	1	0
611	Or 938	6	2	1		Arapai	Arabaka	2		2017-08-27	10:00	2017-08-28	08:00	1	1		1						1		1	1	0	1	1	1	1	1		2	0	0	0	0	0	1	0	0	0	0	0	0	0	1	0
612	Or 939	8	2	2		Orungo	Olusai	2		2017-08-27	17:00	2017-08-28	09:00	1	2	morungatuny hc2	1						1		1	1	0	1	1	1	1	1		2	0	0	0	0	0	1	0	0	0	0	0	0	0	1	0
613	M589	50	1	2		Abarilela	Ocal	1		2017-07-08	08:00	2017-07-08	10:00	1	1		3						1		1	1		1	2			3		3	1	0	0	0	0	1	1	1	0	0	1	1	0	0	0
614	Or 923	18	1	1		Gweri	Aukot	2		2017-08-14	13:00	2017-08-14	14:00	1	1		2						4		1	1	0	2	1	1	1	1		2	0	0	0	0	0	1	0	0	0	0	0	0	0	1	0
615	Or 924	46	2	1		Eastern Division	Kichinjaji	1		2017-08-14	17:00	2017-08-15	09:00	1	1		1						1		1	1	0	2	1	1	1	1		2	0	0	0	0	0	1	0	0	0	0	0	0	0	1	0
616	Or 917	33	2	1		Asuret	Omodoi	1		2017-08-12	15:00	2017-08-14	22:00	1	1		4		2	2	2		2		1	1		1	1	1	1	1		2	0	0	0	0	0	0	1	0	0	0	0	1	0	0	0
617	Or 926	53	1	9	Abim	Nyakwaie	Jerusalem	1		2017-08-15	11:00	2017-08-17	09:00	1	2	kapelebyong hc4	2						1		2	1	0	2	1	1	1	1		2	0	0	0	0	0	1	0	0	0	0	0	0	0	1	0
618	Or 925	6	1	3		Pingire	Akumoy	3		2017-08-12	17:00	2017-08-15	12:00	3	2	serere hc4	1						1		1	1		2		1	1	1		2	0	0	1	0	0	0	0	0	0	0	0	0	0	1	0
619	M652	16	1	3		Atiira	Adipala	2		2017-08-17	16:30	2017-08-17	19:30	1	2	atiira agiret hc	4		3	1	2		2		1	1	0	1	1	1	1	1		2	0	1	1	0	0	0	0	0	0	0	0	1	0	1	0
620	W247	30	2	1		Katine	Olwelai	1		2017-08-13	21:00	2017-08-14	12:00	1	2	private clinic	3						1		2	3		1	1	1	1	1		3	1	0	0	0	0	1	0	1	0	0	0	0	0	1	0
621	W245	45	2	1		Gweri	Aloet	1		2017-08-07	08:30	2017-08-07	16:00	1	1		3						5	Garden	2	1	0	1	1	1	1	1		3	0	0	0	1	0	0	1	0	0	1	1	0	1	0	0
622	M650	20	1	9	Abim	Morulem	Adeya	2		2017-08-16	17:00	2017-08-17	12:00	1	2	amuria hc 4	1						1		1	1		1	1	1	1	1		2	0	0	0	0	0	0	1	0	0	0	0	0	0	1	0
623	W244	70	2	1		Eastern Division	Kigandani	4	Town cleaner	2017-07-31	05:00	2017-07-31	06:00	3	1		4		2	3			2		1	1	0	1	1	1	1	4		3	1	0	0	0	1	0	0	1	0	0	1	1	0	0	0
624	W248	40	2	2			Adodoi	1		2017-08-19	10:00	2017-08-19	16:00	1	1		4		1	2			2		1	1	0	1	1	1	1	1		3	0	0	0	0	0	1	0	0	0	0	0	1	0	1	0
625	Or 837	2	2	1		Tubur	Awasi	3		2017-07-18	15:00	2017-07-19	12:00	1	1		1						1		1	1		1	1	1	1	1		3	0	0	0	0	0	0	1	0	0	0	0	0	0	1	0
626	Or 927	18	1	1		Arapai	Aloet	2		2017-08-21	12:00	2017-08-22	09:00	1	1		1						4		1	1	0	2	1	1	1	1		2	0	0	0	0	0	1	0	0	0	0	0	0	0	1	0
627	Or 928	23	1	1		Northern Division	Otucopi	3		2017-08-21	17:00	2017-08-22	10:00	1	2	joint clinic	2						1		1	1	0	2	1	1	1	1		2	0	0	0	0	0	1	0	0	0	0	0	0	0	1	0
628	Or 930	25	1	1		Soroti	Central Ward	2		2017-08-15	18:00	2017-08-23	11:00	2	1		2						1		1	1	0	2	1	1	1	1		2	0	0	0	0	0	0	1	0	0	1	0	0	0	0	0
629	Or 929	11	1	1		Gweri	Awoja	3		2017-08-20	16:00	2017-08-23	10:00	1	1		1						1		1	1	0	2	1	1	1	1		2	0	0	0	0	0	1	0	0	0	0	0	0	0	1	0
630	M 664	17	1	5		Omodoi	Omodoi	4	Boda rider	2017-08-19	21:00	2017-08-22	07:30	1	1		3						1		2	1	0	1	1	1	1	1		2	0	0	1	0	1	0	0	0	1	0	1	0	0	0	0
631	Or 931	4	2	2		Amuria Town Council	Central Cell	3		2017-08-17	19:30	2017-08-18	13:00	1	1		1						1		1	1	0	1	2	2	2	1		2	0	0	1	0	0	0	0	0	0	0	0	0	0	1	0
632	Or 903	69	1	2		Abarilela	Ogwete	3		2017-08-06	18:00	2017-08-09	10:00	1	1		2						2		4	2		1	1	1	1	1		2	0	0	1	0	0	0	0	0	0	0	0	0	0	1	0
633	Or 744	34	1	1		Kamuda	Kamuda	1		2017-06-07	10:00	2017-06-07	10:50	1	1		4		3	1			2		1	1		2	1	1	1	1		2	0	0	0	0	0	1	0	0	0	0	0	0	0	1	0
634	M613	50	1	3		Olio	Kikota	1		2017-07-18	17:00	2017-07-18	22:20	4	2	serere hc 4	2						1		1	1	0	1	2	1	1	1		2	0	0	0	1	0	0	0	0	0	0	0	1	1	0	0
635	M604	35	1	6		Ngora	Osigiria	4	Boda rider	2017-07-13	18:30	2017-07-13	19:00	4	1		2						2		2	3	0	1	1	3	1	1		3	1	0	0	1	1	0	0	1	0	0	1	1	1	0	0
636	O-E1 107	35	1	1		Katine	Asamuk	1		2017-08-16	11:00	2017-08-17	12:55	1	1		4		1	2	3		2		1	1	0	1	1	1	2	1		1	1	1	1	1	0	1	0	0	0	0	0	1	0	0	0
637	Or 932	12	2	1		Kamuda	Awinyi	2		2017-08-22	17:00	2017-08-24	10:00	3	1		1						1		1	1	0	2	1	1	1	1		2	0	0	0	0	0	1	0	0	0	0	0	0	0	1	0
638	M666	33	1	1		Western Division	Amen B	1		2017-08-23	20:00	2017-08-24	10:00	1	1		2						2		2	1	0	2	1	1	1	1		3	0	0	0	0	0	1	1	0	0	0	0	1	0	0	0
639	M 668	17	1	1		Asuret	Asuret	2		2017-08-26	07:00	2017-08-26	20:00	1	1		2						1		2	1	0	2	1	1	1	1		2	0	0	0	1	0	0	0	0	0	0	0	0	1	0	0
640	M 639	31	1	1		Soroti	Acetgwen	1		2017-08-12	21:00	2017-08-13	07:00	1	1		2						2		2	1	0	2	1	1	1	1		3	1	0	0	0	0	0	0	1	0	0	0	1	0	0	0
641	M679	20	1	3		Kyere	Omagoro	2		2017-08-23	17:00	2017-08-23	20:00	1	1		1						4		1	1		1	1	1	1	1		2	0	0	0	0	0	0	1	0	0	0	0	0	0	1	0
642	M659	30	1	1		Eastern Division	Kigandani	1		2017-08-21	16:00	2017-08-21	17:00	1	1		5						1		3	2	0	2	1	1	1	1		3	0	0	1	0	1	0	0	0	0	0	0	0	0	0	1
643	M628	47	1	1		Soroti	Omirio	1		2017-08-01	21:00	2017-08-01	22:30	1	1		2						1		2	1	0	1	1	1	2	1		3	1	0	0	0	0	0	0	1	0	0	1	1	0	0	0
644	M651	4	1	1		Asuret	Omulala	3		2017-08-16	14:00	2017-08-21	22:00	1	1		5						1		1	1	0	2	1	1	1	1		3	0	0	0	0	0	1	0	0	0	0	0	0	0	0	1
645	Or 940	55	1	5		Katakwi	Dadas	1		2017-08-24	20:00	2017-08-25	11:00	1	1		1						1		1	2	0	2	1	1	1	1		2	0	0	0	0	0	1	0	0	0	0	0	0	0	1	0
646	Or 937	60	1	1		Asuret	Achocan	1		2017-08-24	10:00	2017-08-25	11:00	1	1		1						1		2	2	0	2	1	1	1	1		2	0	0	0	0	0	1	1	0	0	0	0	1	0	1	0
647	Or 936	30	2	1		Asuret	Gwettom	1		2017-08-24	18:00	2017-08-25	11:30	1	1		2						1		1	1	0	2	1	1	1	1		1	0	0	0	0	0	1	0	0	0	1	0	0	0	0	0
648	Or 935	33	2	2		Wera	Onino	1		2017-08-23	17:00	2017-08-25	11:30	1	1		4		3	1	2		1		1	2	0	2	1	1	1	1		2	0	0	0	0	0	1	0	0	0	1	0	1	0	0	0
649	Or 934	13	1	1		Kamuda	Aboket	2		2017-08-24	17:00	2017-08-25	08:00	1	1		1						1		1	1	0	2	1	1	1	1		2	0	0	0	0	0	1	0	0	0	0	0	0	0	1	0
650	W252	19	2	1		Western Division	Nakatunya	1		2017-08-28	21:00	2017-08-29	08:00	2	1		2						1		2	1	1	1		1	1	1		2	1	0	0	0	0	0	0	1	0	0	0	1	0	0	0
651	M671	8	1	5				2		2017-08-24	12:00	2017-08-24	15:30	4	2	katakwi hospital	1						1		1	1	0	2	1	1	1	1		2	1	0	0	0	0	0	0	1	0	0	0	1	0	0	0
652	M 673	32	1	5		Toroma	Aputon	1		2017-08-28	18:00	2017-08-28	22:00	4	2	toroma hc4	4		2	1	2		2		1	2	0	2	1	1	1	1		3	0	0	1	0	0	0	0	0	1	0	0	1	0	1	0
653	Or 953	1	1	1		Asuret	Otatai	3		2017-08-28	13:00	2017-08-30	12:49	2	1		1						1		1	1	0	1	1	1	1	1		2	0	0	0	0	0	1	0	0	0	0	0	0	0	1	0
654	Or 956	25	1	2				2		2017-08-29	17:00	2017-09-30	12:00	1	1		2						1		1	1	0	1	1	1	1	1		2	0	0	0	0	0	0	1	0	0	0	0	0	0	1	0
655	Or 954	23	1	1		Western Division	Senior Quarters	3		2017-08-29	14:00	2017-08-30	12:50	1	1		4		2	1	2		2		1	1	0	1	1	1	1	1		2	0	0	0	0	0	1	1	0	0	0	0	1	0	0	0
656	Or 951	30	1	1		Asuret		1		2017-08-26	23:00	2017-08-28	13:00	3	1		2						1		2	3		1	1	1	1	1		2	0	0	0	0	0	0	1	0	0	0	0	0	0	1	0
657	Or 952	9	1	1		Tubur		2		2017-08-23	18:30	2017-08-24	15:40	1	1		4		3	1			2		1	1		1	1	1	1	1		2	0	0	0	0	0	1	0	0	0	0	0	0	0	1	0
658	Or 950	1	2	1		Katine		3		2017-08-28	18:30	2017-09-29	09:00	1	1		1						1		1	1		1	1	1	1	1		2	0	0	0	0	0	0	1	0	0	0	0	0	0	1	0
659	Or 947	5	2	1		Northern Division	Madera	2		2017-08-28	20:20	2017-08-29	11:30	1	1		1						1		1	1		1	1	1	1	1		2	0	0	0	0	0	1	0	0	0	0	0	0	0	1	0
660	Or 946	26	1	1		Eastern Division	Nakatunya	4	Mechanic	2017-08-24	18:00	2017-08-29	09:00	2	1		4		3	2			2		1	1		1	1	1	1	1		2	0	0	0	0	0	1	0	0	0	0	0	0	0	1	0
661	Or 948	13	2	3		Pingire		2		2017-08-28	14:30	2017-08-29	12:00	1	1		1						2		1	1		1	1	1	1	1		2	0	0	0	0	0	1	0	0	0	0	0	0	0	1	0
662	O-M563	19	1	1		Arapai	Dakabela	2		2017-08-29	12:00	2017-08-29	16:15	1	1		4		2	1	2		2		5	1	0	1	1	1	1	1		2	0	0	0	0	0	0	1	0	0	0	1	0	0	0	0
663	O-E1/114	32	1	3		Atiira	Opiin	1		2017-09-04	08:00	2017-09-04	10:20	3	1		2						2		2	2	1	2	1	1	1	1		2	0	1	0	0	1	0	0	0	0	0	0	1	0	0	0
664	O-P130	8	2	1		Kamuda	Agama	2		2017-09-03	22:00	2017-09-04	10:25	3	1		1						1		1	1		2	1	1	2	1		1	1	0	0	0	0	0	0	0	0	0	0	1	0	0	0
665	Or 969	43	1	3		Kateta	Ogetinyang	1		2017-09-01	18:00	2017-09-02	11:00	1	1		1						1		1	1		2	1	1	1	1		2	0	0	1	0	0	0	0	0	0	0	0	0	0	1	0
666	Or 966	1	2	1		Western Division	Amen A	3		2017-08-31	08:00	2017-09-01	10:00	1	1		1						1		1	1		2		1	1	1		2	0	0	0	0	0	1	0	0	0	0	0	0	0	1	0
667	Or 965	20	1	1		Asuret	Mukura	1		2017-08-31	10:00	2017-08-31	14:00	1	1		4		2	1	2		2		1	1	0		1	1	1	1		2	0	0	0	0	0	0	1	0	0	0	0	1	0	1	0
668	Or 962	35	1	1		Western Division	Amen	4	Security guard	2017-08-31	12:00	2017-08-31	13:00	1	1		4		2	2	2		2		1	2	0	2	1	1	1	1		1	0	0	0	0	0	1	1	0	0	0	0	1	0	0	0
669	Or 960	52	1	2		Abarilela	Orunget	1		2017-08-28	20:00	2017-08-31	12:00	1	1		1						1		1	1		2	1	1	1	1		2	0	0	0	0	0	1	0	0	0	0	0	0	0	1	0
670	Or 955	2	1	1		Northern Division	Camp Swahili	3		2017-08-30	17:00	2017-08-31	08:00	1	1		1						1		1	1		2	1	1	1	1		2	0	0	0	0	0	1	0	0	0	0	0	0	0	1	0
671	Or 957	13	1	1		Western Divison	Kulyoje	2		2017-08-30	09:00	2017-08-31	08:00	1	1		1						1		1	1		2	1	1	1	1		2	0	0	0	0	0	1	0	0	0	0	0	0	0	1	0
672	Or 958	19	1	1		Gweri	Dokolo	2		2017-08-29	17:00	2017-08-31	20:10	1	1		2						1		1	1		2	1	1	1	1		2	0	0	0	0	0	0	1	0	0	0	0	0	0	1	0
673	Or 959	37	1	1		Northern Division	Pioneer	4	Builder	2017-08-28	14:00	2017-08-31	10:00	1	1		1						1		1	1		2	1	1	1	1		2	0	0	0	0	0	1	0	0	0	0	0	0	0	1	0
674	Or 961	16	1	3		Bugondo	Kamodo	2		2017-08-30	19:00	2017-08-31	10:00	1	1		2						1		1	1	0	2	1	1	1	1		2	0	0	0	0	0	1	0	0	0	0	0	0	0	1	0
675	Or 963	35	1	3		Kyere	Olupe	1		2017-08-31	12:00	2017-08-31	17:00	1	1		4		2	1			2		1	1		2	1	1	1	1		2	0	0	1	0	0	0	0	0	1	0	0	0	0	0	0
676	Or 970	0.25	2	5		Kapujan	Akabwai	2		2017-09-04	10:00	2017-09-04	11:00	1	1		2						1		1	1		2	2	1	1	1		2	0	0	0	0	0	0	1	0	0	0	0	0	0	1	0
677	Or 964	19	1	2		Asamuk	Osepai	1		2017-08-29	22:00	2017-08-31	18:00	1	1		2						1		2	1		2	1	1	1	1		2	0	0	0	0	0	0	1	0	0	0	1	1	0	0	0
678	Or 967	43	1	1		Arapai	Akaikai	1		2017-08-30	15:00	2017-09-05	10:00	1	1		4		2	2	3		2		1	1		2	1	1	1	1		2	0	0	0	0	0	1	0	0	0	0	0	0	0	1	0
679	O-M570	6	2	4				3		2017-08-05	17:30	2017-08-06	10:40	1	2	aburapule clinic	4		2	3			2		1	1		2	1	1	1	1		1	0	1	0	0	0	0	0	0	0	0	0	1	0	0	0
680	M669	37	1	1		Asuret	Opiyai	1		2017-08-26	19:00	2017-08-27	08:00	1	1		4		2	2	2		2		1	1		2	1	1	1	1		3	0	0	0	0	1	1	0	0	0	0	0	1	0	0	0
681	M661	37	1	3		Kyere	Akuja-Omokoi	4	Boda rider	2017-08-22	18:00	2017-08-22	20:00	1	1		4		2	1	1		2		1	2	0	1	1	1	1	4		3	1	1	0	0	0	1	0	1	0	0	0	1	0	0	0
682	M672	24	1	5		Toroma	Akurau	4	Boda rider	2017-08-28	18:00	2017-08-29	00:00	1	2	toroma hc 4	4		2	1	2		2		1	1	0	2				1		2	0	1	0	1	0	0	1	0	0	0	0	1	0	1	0
683	M675	26	1	2		Obalanga	Arubela	1		2017-08-30	21:00	2017-08-31	09:00	1	2	amuria hc 3	4		2	1			2		1	2	0	1	1	1	1	1		2	1	0	0	0	0	1	0	1	0	0	0	1	0	0	0
684	O-M571	7	2	1		Gweri	Angopet	2		2017-08-22	18:00	2017-09-06	11:30	1	1		6						1		1	1	0	2	1	1	1	1		2	0	0	0	0	0	0	1	0	0	0	1	0	0	0	0
685	Or 973	56	1	2		Obalanga	Amen-Angur	1		2017-09-02	12:00	2017-09-06	10:00	1	2	obalanga hc 3	1						1		1	2	0	1	1	1	1	1		2	0	0	0	0	0	0	1	0	0	0	0	0	0	1	0
686	Or 968	17	2	1		Arapai	Madira	2		2017-09-05	14:00	2017-09-06	11:00	1	1		1						1		1	1	0	1	1	1	1	1		2	0	0	0	0	0	0	1	0	0	1	0	0	0	0	0
687	Or 972	2	1	1		Eastern Division	Moruapesur	3		2017-09-05	20:00	2017-09-07	10:00	1	1		1						1		1	1	0	1	2	2	2	1		2	0	0	0	0	0	1	0	0	0	0	0	1	0	0	0
688	Or 974	45	1	2		Abarilela	Agure	1		2017-09-05	02:00	2017-09-07	14:00	1	1		1						1		1		0	1	1	1	1	1		2	0	0	0	0	0	1	0	0	0	0	0	0	0	1	0
689	M678	51	1	9	Dokolo			1		2017-08-29	14:00	2017-08-30	08:00	1	1		4		2	1	2		2		1	1	0	1	1	1	1	1		2	0	1	1	0	0	0	1	0	1	0	1	0	0	1	0
690	Or 975	6	1	1		Arapai	Gweri	2		2017-09-07	10:00	2017-09-07	15:00	1	1		1						1		1	1	0	1	2	2	2	1		2	0	0	0	0	0	1	0	0	0	0	0	0	0	1	0
691	M691	27	1	6		Mukura	Okunguro	1		2017-09-04	19:30	2017-09-04	21:30	1	1		1						2		2	1	0	1	1	1	1	1		2	0	1	0	0	0	1	0	0	0	0	0	1	0	0	0
692	W258	22	2	1		Western Division	Nakatunya	1		2017-09-08	18:00	2017-09-08	18:30	1	1		4		2	2			2		1	3	0	2	1	1	1	1		2	1	0	0	0	0	0	0	0	0	0	1	0	0	0	0
693	W259	30	2	1		Gweri	Television	1		2017-09-10	22:50	2017-09-11	06:00	1	1		6						1		1	1	1	2	1	1	1	1		2	0	0	0	0	0	0	1	0	0	0	1	0	0	0	0
694	O-M575	52	1	2		Orungo	Akeriau	1		2017-09-10	20:00	2017-09-10	23:35	3	1		4		2	1	2		2		1	2		2	1	1	1	1		3	1	0	0	0	0	0	1	1	0	0	0	0	0	1	0
695	M680	5	1	1		Eastern Division	Moruapesur	3		2017-09-10	12:00	2017-09-10	13:30	1	1		3						1		1	1	0	2	1	1	1	1		2	0	0	0	0	0	0	1	0	0	0	1	0	0	0	0
696	M670	13	1	1		Soroti	Agurol	2		2017-08-24	17:00	2017-08-24	20:00	1	1		5						2		5	1	0	2	1	1	1	1		3	0	0	0	0	0	0	1	0	0	0	0	0	0	0	1
697	M681	27	1	3				1		2017-09-08	21:00	2017-09-08	22:30	1	1		4		2	1			2		1	1	0	2	1	1	1	1		2	0	0	0	0	0	0	1	0	0	0	1	1	0	0	0
698	Or 978	5	1	1		Eastern Division	Kigandani	3		2017-09-08	11:10	2017-09-08	12:00	1	1		1						1		1	1	0	2	1	1	1	1		2	0	0	0	0	0	1	0	0	0	0	0	0	0	1	0
699	Or 989	2	2	1		Arapai	Odudui	3		2017-09-08	20:00	2017-09-09	11:30	1	1		1						1		1	1	0	2	1	1	1	1		2	0	0	0	0	0	1	0	0	0	0	0	0	0	1	0
700	Or 979	63	2	5		Usuk	Akeda	1		2017-09-07	09:00	2017-09-09	08:00	1	1		4		2	2	2		2		1	1	0	2	1	1	1	1		2	0	0	0	0	0	1	0	0	0	0	0	0	0	1	0
701	Or 976	5	1	1		Western Division	Majengo	3		2017-09-08	17:00	2017-09-09	08:00	1	1		1						1		1	1		2	1	1	1	1		2	0	0	0	0	0	1	0	0	0	0	0	0	0	1	0
702	Or 984	10	1	1		Asuret	Obule	2		2017-09-06	17:00	2017-09-11	07:00	1	1		1						5	Field	1	1	0	1	1	2	2	1		2	0	0	1	0	0	0	0	0	0	0	0	0	0	1	0
703	Or 981	4	2	3		Olio	Omolok	3		2017-09-07	19:00	2017-09-11	14:00	1	1		1						1		1	1	0	2	1	1	1	1		2	0	0	0	0	0	1	0	0	0	0	0	0	0	1	0
704	Or 982	8	1	4				2		2017-09-10	16:00	2017-09-11	13:00	1	1		1						1		1		0	2	1	1	1	1		3	0	0	0	0	0	1	0	0	0	0	0	0	0	1	0
705	Or 983	35	2	1		Northern Division	Madera	4	Councilmember	2017-09-09	08:00	2017-09-12	11:00	1	2	princess diana hc 4	2						1		2	1	0	1	1	1	1	1		2	1	1	0	0	0	1	0	1	0	0	0	0	0	0	0
706	Or 986	5	2	1		Western Division	Oderai	3		2017-09-09	18:00	2017-09-12	22:45	1	1		1						1		1	1	0	1	2	2	2	1		2	0	0	0	0	0	1	0	0	0	0	0	1	0	0	0
707	Or 990	5	1	3		Kyere	Kelim	2		2017-09-12	11:00	2017-09-12	13:00	1	1		1						1		1	1	0	1	2	2	2	1		2	0	0	0	0	0	1	0	0	0	0	0	0	0	1	0
708	Or 991	3	1	4		Kalaki	Central Ward	2		2017-09-11	17:30	2017-09-12	10:00	1	1		1						1		1	1	0	1	2	2	2	1		2	0	0	0	0	0	1	0	0	0	0	0	0	0	1	0
709	Or 989	14	1	2		Kuju	Wila	2		2017-09-10	17:00	2017-09-12	10:00	1	1		1						1		1	1	0	1	1	1	1	1		2	0	0	0	0	0	1	0	0	0	0	0	1	0	0	0
710	Or 988	60	2	1		Northern Division	Otucopi	1		2017-09-10	20:00	2017-09-11	10:00	1	1		1						1		1	2	0	1	1	1	1	1		2	0	0	0	0	0	1	0	0	0	1	0	0	0	1	0
711	Or 987	12	2	5		Usuk	Katanga	2		2017-09-06	20:00	2017-09-11	21:00	1	2	katakwi hc 4	1						1		1	1	0	1	1	1	1	1		2	0	0	0	0	0	1	0	0	0	0	0	0	0	1	0
712	Or 992	35	2	6		Kapir	Akarukei	1		2017-09-12	16:30	2017-09-13	11:00	1	2	kapir hc3	4		2	2	2		2		1	1	0	1	1	1	1	1		2	0	0	0	0	1	0	0	0	0	1	0	1	0	0	0
713	Or 993	53	2	1		Tubur	Abeko	1		2017-09-02	18:00	2017-09-13	10:00	1	1		2						1		2	1	0	1	1	1	1	1		2	0	0	0	0	0	1	0	0	0	0	0	0	0	1	0
714	Or 994	4	2	1		Eastern Division	Cell G	2		2017-09-11	15:00	2017-09-13	14:30	3	1		1						1		1	1	0	1	2	2	2	1		2	0	0	0	0	0	1	0	0	0	0	0	0	0	1	0
715	Or 995	33	1	5		Ongongoja	Okuliak	4	Mason builder		17:00	2017-09-14	13:30	1	1		4		2	1	2		2		1	1	0	1	1	1	1	1		2	0	0	0	0	0	0	1	0	0	0	0	1	0	1	0
716	M681	26	1	1		Eastern Division	Teso Inn	1		2017-09-10	23:00	2017-09-11	00:00	1	1		2						2		2	2		2	1	1	1	1		2	1	0	0	0	0	0	0	1	0	0	1	0	0	0	0
717	M684	16	1	4				2		2017-09-10	14:00	2017-09-11	07:00	3	1		4		2	1	2		2		1	1	0	2	1	1	1	2		3	1	0	0	0	0	1	0	1	0	0	1	0	0	0	0
718	M682	58	1	1		Katine	Abar A	1		2017-09-11	17:00	2017-09-11	20:00	1	1		4		3	1	3		2		1	2		2	1	1	1	1		3	1	1	0	0	0	0	0	1	0	0	0	1	0	0	0
719	M683	26	1	5		Toroma	Toroma	1		2017-09-12	19:00	2017-09-12	23:00	1	2	gweri hc4	4		2	2	2		2		1	1		2	1	1	1	1		2	0	0	1	1	0	0	0	0	1	0	0	0	1	0	0
720	M687	18	1	1		Western Division	Amen	1		2017-09-13	19:30	2017-09-13	20:00	1	1		4		3	1	2		2		1	1		1	1	1	1	1		2	0	0	0	0	0	0	1	1	0	0	0	1	0	0	0
721	Or 937	60	1	1		Asuret	Achocan	1		2017-08-24	10:00	2017-08-25	11:00	1	1		1						1		2	2	0	2	1	1	1	1		2	0	0	0	0	0	1	1	0	0	0	0	1	0	1	0
722	O-E2/116	30	1	1		Arapai	Agirigiroi	4	Soldier	2017-09-14	11:00	2017-09-14	12:00	1	1		4		2	1	2		2		1	1	0	2	1	1		1		3	1	1	0	0	0	1	0	1	0	0	0	1	0	0	0
723	O-E2/115	27	1	1		Arapai	Agirigiroi	1		2017-09-14	11:00	2017-09-14	12:00	1	1		4		2	2	1		2		1	1	0	1	1	1	2	1		3	1	0	0	0	0	1	1	1	0	0	0	1	0	0	0
724	O-M565	7	1	1		Gweri	Aukot	2		2017-09-16	16:00	2017-09-16	16:30	1	1		3						2		1	1	0	2	1	1	1	1		2	0	0	0	0	0	0	1	0	0	0	1	0	0	0	0
725	M688	32	1	1		Awoja	Gweri	4	Businessman	2017-09-13	22:30	2017-09-14	07:00	1	1		4		2	2			2		1	1	0	1	1	1	1	1		2	1	0	1	0	1	0	0	1	0	0	0	1	0	0	0
726	M646	8	1	4		Bululu	Napyanga	2		2017-08-15	15:00	2017-08-15	18:00	1	1		1						4		1	1	0	2	1	1	1	1		2	0	0	0	0	0	0	1	0	0	0	0	0	0	1	0
727	W261	28	2	1		Eastern Division	Oderai	1		2017-09-14	13:30	2017-09-14	14:00	1	1		4		2	2	2		2		1	2	0	1	2		2	4		2	1	0	0	1	0	1	0	1	0	0	0	1	0	0	0
728	Or 996	5	1	1		Gweri	Opiro	2		2017-09-02	13:00	2017-09-15	11:00	1	1		1						1		1	1	0	1	1	1	2	1		2	0	0	0	0	0	1	0	0	0	0	0	0	0	1	0
729	M689	2	1	3		Kadungulu	Madaka	3		2017-09-14	15:00	2017-09-15	08:00	1	1		1						1		1	1	0	1	1	1	1	1		2	0	0	0	0	0	0	1	0	0	0	0	0	0	1	0
730	Or 997	18	1	1		Kamuda	Ourai	2		2017-09-13	19:30	2017-09-18	08:00	1	1		2						2		2	1	0	1	1	1	1	1		2	0	0	1	0	0	0	0	0	0	0	0	1	0	0	0
731	Or 1001	6	2	1		Gweri	Omirio	2		2017-09-17	16:00	2017-09-18	09:00	1	1		1						1		1	1	0	1	2	2	2	1		2	0	0	0	0	0	1	0	0	0	0	0	0	0	1	0
732	Or 1002	23	2	1		Arapai	Odudui	1		2017-09-17	10:00	2017-09-18	13:00	1	1		2						1		2	1	0	1	1	1	1	1		2	0	0	0	0	0	1	0	0	0	0	0	0	0	1	0
733	Or 1003	8	2	1		Northern Divison	Madera	2		2017-09-15	17:00	2017-09-18	11:00	1	1		1						1		1	1		2				1		1	0	0	0	0	0	1	0	0	0	0	0	0	0	1	0
734	Or 1004	12	1	1		Northern Division	Madera	2		2017-09-18	17:00	2017-09-18	19:00	1	1		2						1		1	1	0	1	2	2	2	1		2	0	0	0	0	0	0	1	0	0	0	0	0	0	1	0
735	Or 1005	7	1	1		Katine	Ojama	2		2017-09-18	07:00	2017-09-19	13:30	1	1		1						4		1	1	0	1	2	2	2	1		2	0	0	0	0	0	1	0	0	0	0	0	0	0	1	0
736	Or 1007	6	2	1		Arapai	Akom	2		2017-09-19	14:00	2017-09-19	15:00	1	1		1						1		1	1	0	1	1	2	2	1		2	0	0	0	0	0	1	0	0	0	0	0	1	0	0	0
737	Or 1006	1	2	1		Northern Division	Madera	3		2017-09-16	13:00	2017-09-19	12:14	1	1		1						1		1	1	0	1	2	2	2	1		2	0	0	0	0	0	0	1	0	0	0	0	0	0	1	0
738	Or 999	45	1	1		Kamuda	Agora	4	Security officer	2017-09-18	11:00	2017-09-18	12:00	1	1		4		2	1			2		1	1	0	1	1	1	1	1		2	0	0	0	0	0	0	1	0	0	1	0	0	0	0	0
739	Or 1000	5	1	1		Kamuda	Oworo	2		2017-09-12	12:00	2017-09-18	08:00	1	1		1						1		1	1	0	1	1	2	2	1		2	0	0	1	0	0	0	0	0	0	0	0	0	0	1	0
740	Or 998	31	1	2		Morungatuny	Orungo	4	Boda rider	2017-09-17	19:00	2017-09-18	10:00	1	1		4		2	1	2		2		1	1		1	1	1	1	1		2	0	0	0	0	0	0	1	0	0	0	0	0	0	1	0
741	W263	22	2	1		Western Division	Amen A	1		2017-09-16	22:00	2017-09-17	14:00	1	1		2						1		2	2	0	2	1	1	1	1		2	0	0	1	0	1	0	0	0	1	0	0	1	0	1	0
742	W271	38	2	1		Western Division	Nakatunya	4	Businesswoman	2017-09-19	16:30	2017-09-19	17:30	3	1		4		1	2			2		1	1	0	1				1		2	0	0	0	0	0	0	1	0	0	0	0	1	0	0	0
743	W276	55	2	1		Soroti	Acetgwen	4	Businesswoman	2017-09-19	16:30	2017-09-19	18:00	3	1		4		1	2			2		1	1	0	2	1	1		1		2	0	0	0	0	0	0	1	0	0	0	0	1	0	0	0
744	W277	33	2	1		Eastern Division	Moruapesur	4	Businesswoman	2017-09-19	16:30	2017-09-19	17:30	3	1		4		1	2			2		1	1	0	1	1	1	1	1		2	1	0	0	0	1	0	0	1	0	0	1	1	0	0	0
745	M657	8	1	2		Acowa	Alere	2		2017-08-17	20:00	2017-08-18	11:00	1	2	amuria hc4	1						1		1	1	0	1				1		2	0	0	0	0	0	0	1	0	0	0	0	0	0	1	0
746	M686	2	1	1		Western Division	Amen B	3		2017-09-11	13:00	2017-09-11	14:00	1	2	nakatunya hc4	5						1		1	1	0	2	1	1	1	1		3	0	0	0	1	0	1	1	0	0	0	0	0	0	0	1
747	M696	24	1	1		Asuret	Otatai	1		2017-09-19	16:30	2017-09-19	17:30	3	1		4		1	2			2		1	1	0	1	1	1	1	1		2	0	0	0	0	0	1	1	0	0	0	1	1	0	0	0
748	M697	20	1	1		Eastern Division	Ocokacan	4	Businessman	2017-09-19	16:30	2017-09-19	17:30	3	1		4		1	2	3		2		1	1	0	1	1	1	1	1		2	1	0	0	0	0	0	0	1	0	0	0	1	0	0	0
749	M694	22	1	1		Kamuda	Owilai	4	Boda rider	2017-09-19	09:00	2017-09-19	12:00	1	1		2						5	Bar	2	2	0	1	1	1	1	4		2	0	0	0	1	0	0	0	0	0	0	0	0	1	0	0
750	M693	3	1	1		Arapai	Aminit	3		2017-09-18	17:00	2017-09-18	19:00	1	1		1						1		1	1	0	1	1	2	1	1		2	0	0	0	0	0	0	1	0	0	0	0	0	0	1	0
751	Or 1008	9	1	2		Acowa	Amoraputon	1		2017-09-10	11:00	2017-09-20	12:00	1	2	amuria hc3	1						4		1	1	0	1	1		1	1		2	0	0	0	1	0	0	0	0	0	0	0	0	1	0	0
752	O-E1/110	31	2	2		Asamuk	Morucucut	1		2017-09-14	19:00	2017-09-19	13:00	1	2	asamuk hc	1						2		1	1	1	2	1	1	1	1		1	0	0	0	0	0	1	0	0	0	0	0	0	0	1	0
753	O-E1/111	27	2	1		Western Division	Amen B	4	Businesswoman	2017-09-20	20:00	2017-09-21	10:00	1	1		4		1	2			2		1	1		2	1	1	1	1		1	0	0	1	0	1	0	0	0	0	0	0	1	0	0	0
754	O-E1/112	29	2	1		Eastern Division	Apuure	4	Businesswoman	2017-09-20	20:00	2017-09-20	22:00	3	1		4		1	2			2		1	1	0	1	1	1	1	1		1	0	0	0	0	1	0	0	0	0	1	0	0	0	0	0
755	M699	28	1	1		Eastern Division	Agip	4	Businessman	2017-09-19	16:30	2017-09-19	17:00	3	1		4		1	2			2		1	1	0	1	1	2	1	4		3	1	1	0	0	0	1	1	1	0	0	1	1	0	1	0
756	M700	80	1	1		Arapai	Onyakai	3		2017-09-20	18:40	2017-09-20	19:30	1	1		2						1		2	1	0	1				1		2	1	0	0	0	0	0	0	1	0	0	1	1	0	0	0
757	M678	24	1	1		Arapai	Damasiko	4	Nurse	2017-09-14	19:00	2017-09-14	20:00	3	1		4		2	2	2		2		1	1	0	1	1	1		1		2	0	0	0	0	0	0	1	0	0	0	0	0	0	1	0
758	M690	29	1	1		Eastern Division	Kigandani	4	Boda rider	2017-09-07	22:30	2017-09-08	00:00	1	1		4		2	1	2		2		1	2		1	2	1	1	3		2	1	0	0	0	0	0	0	1	0	0	0	1	0	0	0
759	O-P131	9	1	1		Asuret	Otatai	2		2017-09-08	10:30	2017-09-08	11:55	1	1		4		2	3			2		1	3	0	1	1	1	1	4		2	0	0	0	0	0	1	1	0	0	0	0	1	0	0	0
760	M679	21	1	9	Abim	Lotukei	Otukei	2		2017-09-02	21:00	2017-09-03	08:00	3	2	abim	3						1		2	1	0	1	1	1	1	1		3	1	0	0	0	0	1	1	1	0	0	1	1	0	0	0
761	M677	49	1	2		Abarilela	Olelai	1		2017-09-07	07:00	2017-09-07	10:00	1	1		4		2	1	2		2		1	1	0	2	1	1	1	1		3	1	1	0	0	0	0	1	1	0	0	1	1	0	0	0
762	M676	23	1	5			Dodos	1		2017-09-01	08:00	2017-09-01	10:00	3	2	katakwi hospital	1						2		1	1	0	1	1	1	1	1		2	1	0	0	0	0	0	0	1	0	0	0	0	0	0	0
763	O-M574	1	1	1		Western Division	Nakatunya	3		2017-09-09	21:00	2017-09-09	21:10	1	1		5						1		1	1		2			2	1		3	1	1	1	1	0	1	0	0	0	0	0	0	0	0	1
764	M695	27	1	1		Western Division	Nakatunya	4	Businessman	2017-09-19	16:30	2017-09-19	17:00	3	1		4		1	2			2		1	1	0	1	1	1	1	1		2	0	0	0	0	0	1	0	0	0	0	0	1	0	0	0
765	Or 1017	47	2	1		Soroti	Main Street	4	Chef	2017-08-27	20:00	2017-09-20	13:00	1	1		1						1		1	1	0	1	1	1	1	1		3	0	0	0	0	0	0	1	0	0	1	0	0	0	1	0
766	Or 1016	85	2	1		Eastern Division	Amen B	1		2017-09-19	10:00	2017-09-20	14:00	1	2	amen hc3	1						1		1	1	0	1	1	1	1	1		2	0	0	0	0	0	1	0	0	0	0	0	0	0	1	0
767	Or 1010	21	2	6		Kapir	Orisai	1		2017-09-20	08:00	2017-09-20	09:00	1	2	princess diana hc4	4		1	2			2		1	1	0	1	1	1	1	1		2	0	0	0	0	0	1	0	0	0	1	0	1	0	0	0
768	Or 1011	45	2	1				1		2017-09-20	08:00	2017-09-20	10:00	1	2	princess diana hc4	4		1	2			2		1	1	0	1	1	1	1	1		2	0	0	0	0	1	0	0	0	0	0	0	1	0	0	0
769	Or 1012	45	1	1		Katine	Merok	1		2017-09-11	19:30	2017-09-20	15:00	1	1		4		2	2	2		2		1	2	0	1	1	1	1	1		2	0	0	1	0	0	0	0	0	0	0	0	0	0	1	0
770	Or 1013	28	1	2		Kapelebyong	Okoona	1		2017-09-20	08:00	2017-09-20	12:30	1	2	princess diana hc4	4		1	2			2		1	1	0	1	1	1	1	1		2	0	0	0	0	1	0	0	0	0	0	0	1	0	0	0
771	Or 1014	8	1	2		Obalanga	Alupe	2		2017-09-16	17:00	2017-09-20	13:00	1	1		2						1		1	1	0	1	1	1	1	1		2	0	0	0	0	0	0	1	0	0	0	0	1	0	0	0
772	Or 894	70	2	5		Abarilela	Allela	3		2017-08-07	15:30	2017-08-07	17:00	1	1		4		2	2	3		2		1	1	0	1	1	1	1	1		2	0	0	0	0	0	0	1	0	0	0	0	0	0	1	0
773	Or 1015	20	1	1		Northern Division	Maroon Quarters	2		2017-09-20	13:30	2017-09-20	14:00	1	1		4		2	3			2		1	1	0	1	1	1	1	1		2	0	0	0	0	0	1	0	0	0	0	0	0	0	1	0
774	Or 1009	17	2	1		Eastern Division	Teso Inn	2		2017-09-19	17:00	2017-09-20	12:00	1	1		4		2	2	2		2		1	1	0	1	1	1	1	1		2	0	0	0	0	0	1	0	0	0	0	0	0	0	1	0
775	Or 934	13	1	1		Kamuda	Aboket	2		2017-08-24	17:00	2017-08-25	08:00	1	1		1						1		1	1	0	2	1	1	1	1		2	0	0	0	0	0	1	0	0	0	0	0	0	0	1	0
776	W280	33	2	1		Eastern Division	Kichinjaji	4	Businesswoman	2017-09-20	19:00	2017-09-20	21:00	3	1		4		1	2			2		1	1	0	2	1	1	1	1		2	0	0	0	0	0	0	1	0	0	0	0	1	0	0	0
777	W267	29	2	1		Asuret	Ocero	4	Businesswoman	2017-09-19	16:30	2017-09-19	17:40	3	1		4		1	2			2		1	1	0	1	1	1		1		2	1	0	0	0	0	1	1	1	0	0	0	1	0	0	0
778	W266	23	2	1		Gweri	Opuyo	4	Businesswoman	2017-09-19	17:00	2017-09-19	17:30	1	1		4		1	2			2		1	1		1	1	1		1		2	0	0	0	0	1	1	1	0	0	1	0	1	0	0	0
779	W265	43	2	1		Eastern Division	Acetgwen	4	Businesswoman	2017-09-19	16:30	2017-09-19	17:00	3	1		4		1	2			2		1	1	0	1	1	2	2	1		3	0	0	0	0	0	1	1	0	0	0	0	0	0	1	0
780	W 255	60	2	2		Asamuk	Adodoi	1		2017-08-19	11:05	2017-08-19	16:00	1	1		4		1	2			2		1	1		1	1	1	1	1		3	1	0	0	0	0	0	1	1	0	0	1	1	0	1	0
781	W290	31	2	1		Katine	Olulai	1		2017-09-20	19:00	2017-09-20	21:00	1	1		4		1	2			2		1	1		1	1	1		1		2	0	0	0	0	0	1	0	0	0	0	0	1	0	1	0
782	W280	35	2	1		Northern Division	Camp Swahili	1		2017-09-12	16:00	2017-09-12	17:00	4	2	amuria hc4	4		1	2			2		1	1	0	1	2	1		3		3	1	0	0	0	0	0	1	1	0	0	0	1	0	1	0
783	W278	23	2	1		Western Division	Nakatunya	4	Businesswoman	2017-09-20	21:00	2017-09-20	22:00	3	1		4		1	2			2		1	1		1	1	2	1	1		2	0	0	0	0	0	0	1	0	0	1	0	1	0	0	0
784	W262	3	2	1		Eastern Division	Moruapesur	3		2017-09-15	11:00	2017-09-15	12:00	1	1		4		2	3			2		1	1	0	2				1		2	0	0	0	1	0	0	1	0	0	0	0	1	1	0	0
785	M703	18	1	9	Kenya			4	Turnman	2017-09-20	22:00	2017-09-20	23:00	1	1		4		1	2			2		1	2	0	2				1		2	1	0	0	0	1	0	0	1	0	0	1	1	0	0	0
786	M701	26	1	1		Eastern Division	Teso Inn	4	Businessman	2017-09-20	19:30	2017-09-20	23:30	1	1		4		1	2			2		1	1	0	1				1		2	0	0	0	0	0	1	0	0	0	0	0	1	0	1	0
787	M713	22	1	1		Western Division	Nakatunya	1		2017-09-21	18:00	2017-09-21	20:00	1	1		4		1	2			2		1	1	0	1	1	1	1	1		3	1	0	1	0	0	0	1	1	1	0	0	1	0	1	0
788	W272	33	2	1		Eastern Division	Moruapesur	4	Businesswoman	2017-09-19	16:30	2017-09-19	17:00	3	1		4		1	2			2		1	1	1	1				1		2	1	0	0	0	1	1	1	0	0	0	1	1	0	0	0
789	W274	3	2	1		Western Division	Amen	2		2017-09-19	17:00	2017-09-19	18:00	1	1		4		2	3			2		1	1	0	1		2	2	4		2	1	0	0	0	0	1	0	1	0	1	0	0	0	0	0
790	W246	67	2	2		Kapelebyong	Alalar	3		2017-08-11	17:50	2017-08-12	18:20	3	1		1						2		1	2		1	1			1		2	0	0	0	0	0	0	1	0	0	0	0	0	0	1	0
791	W264	25	2	5		Ngariam	Opedongor	1		2017-09-18	08:00	2017-09-18	12:00	4	2	katakwi hospital	3						1		2	2	0	1	1	1	1	1		2	0	0	1	0	0	0	0	0	1	0	0	0	0	0	0
792	M714	20	1	2		Kuju	Obalanga	1		2017-09-23	07:00	2017-09-23	11:25	4	2	amuria hc4	1						2		1	1	0	1	1	1	1	1		3	1	1	0	0	0	1	0	1	0	0	1	1	0	0	0
793	O-M564	1	1	1		Northern Division	Camp Swahili	3		2017-08-31	15:30	2017-08-31	17:00	3	1		6						1		1	1	0	2	1	1	1	1		2	0	1	0	0	0	0	0	0	0	0	1	0	0	0	0
794	O-E100	26	1	1		Soroti	Oderai	3		2017-09-01	23:55	2017-09-02	00:45	1	1		3						5	Bar	2	2	0	2	1	1	1	1		2	0	0	0	1	0	0	0	0	0	0	0	0	1	0	0
795	O-E2/117	42	2	1		Gweri	Alinga	1		2017-09-19	15:30	2017-09-20	12:30	2	1		2						1		2	1	1	2				1		1	1	0	1	1	1	1	1	0	0	0	1	1	0	0	0
796	M709	15	1	1		Gweri	Dokolo	2		2017-09-07	22:30	2017-09-08	00:00	1	1		4		2	2			2		1	2		1	1	1	1	3		2	1	0	0	0	0	0	0	1	0	0	1	1	0	0	0
797	M708	40	1	1		Eastern Division	Oderai	4	Businessman	2017-09-04	18:00	2017-09-04	19:40	1	1		2						5	Trading Centre	2	2		1	1	1	1	4		3	1	1	0	0	0	0	0	1	0	0	1	1	0	0	0
798	W274	40	2	1		Gweri	Alere	1		2017-09-19	14:00	2017-09-19	16:00	1	1		4		3	2	2		2		1	1		1				1		2	1	0	0	0	0	0	1	1	0	0	0	1	1	1	0
799	Or 1025	19	1	2		Acowa	Oribaba	4	Technician	2017-09-19	15:45	2017-09-26	10:00	1	1		4		2	1	2		2		1	1	0	1	1	1	1	1		3	1	0	0	0	0	1	0	0	0	1	0	1	0	0	0
800	Or 1019	48	2	6		Kapir	Omiito	1		2017-09-21	09:00	2017-09-21	14:00	1	1		2						1		2	1	0	1	1	1	1	1		1	0	0	0	0	0	1	0	0	0	0	0	0	0	1	0
801	Or 1021	57	2	2		Kuju	Aliba	1		2017-09-20	23:00	2017-09-22	12:00	1	1		1						1		2	2	0	1	1	1	1	1		2	0	0	0	0	0	1	0	0	0	0	0	0	0	1	0
802	Or 1022	12	1	2		Kapelebyong	Odungur	2		2017-09-21	15:00	2017-09-22	13:00	1	1		1						1		1	1	0	1	1	1	1	1		2	0	0	0	0	0	1	0	0	0	0	0	0	0	1	0
803	Or 1020	7	1	1		Eastern Division	Senior Quarters	2		2017-09-18	18:00	2017-09-22	10:00	1	1		1						1		1	1	0	1	1	2	2	1		2	0	0	0	0	0	1	0	0	0	0	0	0	0	1	0
804	Or 1031	31	2	1		Western Division	Nakatunya	3		2017-09-22	10:00	2017-09-22	14:00	1	1		1						1		1	1	0	2		1	2	1		1	0	0	0	0	0	1	0	0	0	0	0	0	0	1	0
805	Or 1023	10	2	1		Kamuda	Origai	1		2017-09-21	19:00	2017-09-22	14:00	1	1		2						4		2	1	0	1	1	1	2	1		1	0	0	0	0	0	1	0	0	0	0	0	0	0	1	0
806	Or 1018	3	2	1		Arapai	Akakai	3		2017-09-21	10:00	2017-09-21	12:00	1	1		1						1		1	1	0	1	2	2	2	1		2	0	0	0	0	0	1	0	0	0	0	0	0	0	1	0
807	O-P133	6	2	1		Gweri	Opuyo	3		2017-09-26	13:00	2017-09-26	13:30	3	1		4		2	3			2		1	1	0	1	1	1	1	1		1	1	1	0	0	0	1	1	0	0	0	1	1	0	0	0
808	O-P132	62	1	1		Soroti	Pamba	4	Businessman	2017-09-25	17:00	2017-09-26	11:00	3	2	police	2						5	Garden	2	1	0	1	1	1	1	1		1	0	0	1	1	1	0	0	0	0	0	0	1	0	0	0
809	M724	5	1	1		Eastern Division	Kigandani	2		2017-10-02	18:00	2017-10-02	22:00	1	1		4		2	3			2		1	1		2	1	1	1	1		2	1	0	0	0	0	0	0	0	0	0	0	1	0	0	0
810	Or 1040	56	2	2		Asamuk	Olekai	1		2017-10-04	21:00	2017-10-05	14:00	1	1		2						1		2	1	0	1	1	1	1	1		2	0	0	1	0	0	0	1	0	0	1	0	1	0	0	0
811	Or 1039	68	1	1		Arapai	Kangeta	1		2017-10-03	07:30	2017-10-05	12:00	1	1		2						1		2	2	0	1	1	1	1	1		2	0	0	0	0	0	1	0	0	0	0	0	0	0	1	0
812	Or 1038	8	1	1		Eastern Division	Pamba	2		2017-10-04	18:00	2017-10-05	11:00	1	1		1						4		1	1	0	1	2	2	2	1		2	0	0	0	0	0	1	0	0	0	0	0	0	0	1	0
813	W283	2	2	3		Atiira	Asilang	3		2017-09-26	18:00	2017-09-26	20:00	1	1		4		3	2			2		1	1	0	1	1	1	1	1		2	1	0	0	1	0	0	0	1	0	0	0	1	0	0	0
814	M719	19	1	2		Dakabela	Agirigiroi	2		2017-09-28	17:00	2017-09-28	19:00	1	1		4		1	2			2		1	1		1	2	1	1	1		2	1	1	0	0	0	0	0	1	0	0	1	1	0	0	0
815	M718	45	1	2		Dakabela	Agirigiroi	1		2017-09-28	17:00	2017-09-28	19:00	1	1		4		1	2			2		1	1		1	1	1	1	1		2	1	1	0	0	0	1	0	1	0	0	1	1	0	0	0
816	M720	32	1	1		Western Division	Nakatunya	1		2017-09-28	20:00	2017-09-28	21:00	1	1		2						1		2	1		1	1	1	1	1		2	0	1	0	0	0	0	0	0	0	0	1	1	0	0	0
817	Or 1026	4	1	1		Eastern Division	Moruapesur	3		2017-09-28	18:00	2017-09-29	08:00	1	1		1						1		1	1		2		1	1	1		1	0	0	0	0	0	1	0	0	0	0	0	0	0	1	0
818	Or 1027	3	2	1		Eastern Divison	Moruapesur	3		2017-09-28	16:00	2017-09-29	10:00	1	1		1						1		1	1		2		1	1	1		2	0	0	0	0	0	1	0	0	0	0	0	0	0	1	0
819	Or 1028	3	1	4		Kalaki	Kalaki	3		2017-09-28	15:50	2017-09-29	11:00	1	1		1						1		1	1		2		1	1	1		2	0	0	0	0	0	1	0	0	0	0	0	0	0	1	0
820	M712	7	1	2		Kuju	Amilimil	2		2017-09-24	16:00	2017-09-24	22:00	4	2	amuria hc 4	1						1		1	1	0	1	1	1	1	1		2	0	0	0	1	0	0	0	0	0	0	0	0	1	0	0
821	M716	15	1	1		Gweri	Omugenya	2		2017-09-27	19:00	2017-09-27	20:30	1	2	joint clinic	6						1		1	1	0		1	1	1	1		2	0	0	0	0	0	0	1	0	0	0	1	0	0	0	0
822	W281	12		2			Apeduru	2		2017-09-26	11:00	2017-09-26	13:00	4	1		4		2	1	2		2		1	1	0	1				1		3	1	1	0	0	0	0	1	1	0	0	1	1	0	1	0
823	Or 1032	1	1	1		Arapai	Amen B	3		2017-09-30	15:00	2017-10-02	08:00	1	1		1						1		1	1		1	1	1	1	1		2	0	0	0	0	0	0	1	0	0	0	0	0	0	1	0
824	Or 1033	9	1	1		Asuret	Gweton	2		2017-10-02	14:00	2017-10-02	15:25	1	1		1						1		1	1	0	1	1	1	1	1		2	0	0	0	0	0	1	0	0	0	0	0	0	0	1	0
825	M644	70	1	1		Gweri	Acuna	1		2017-08-12	10:00	2017-08-15	12:00	1	1		1						1		1	1		2	1	1	1	1		2	0	0	0	0	0	0	1	0	0	0	0	0	0	1	0
826	M717	62	1	1		Kamuda	Olobai	4	Herdsman	2017-09-27	16:00	2017-09-27	17:00	1	1		1						5	Swamp	1	1	0	2	1	1	1	1		2	0	0	0	0	0	0	1	0	0	0	0	0	0	1	0
827	M656	48	1	1		Kamuda	Kakere	1		2017-08-19	19:30	2017-08-20	09:00	4	2	kamuda clinic	2						5	Bush	1	1	0	1		1	1	1		2	0	0	1	0	0	0	1	0	0	0	0	0	0	1	0
828	O-E2/118	65	2	2		Wera	Otome	1		2017-09-25	12:00	2017-09-29	13:00	1	2	wera hc 3	2						1		2	1	0	2	1	1	1	1		1	0	0	0	0	0	1	0	0	0	0	0	0	0	1	0
829	Or 1037	14	1	1		Gweri	Amooro	2		2017-10-04	13:00	2017-10-05	10:00	1	1		1						4		1	1	0	1	1	1	1	1		2	0	0	0	0	0	1	0	0	0	0	0	0	0	1	0
830	Or 1034	2	1	2		Kapelebyong	Akoromit	3		2017-10-03	15:00	2017-10-04	10:00	1	1		1						1		1	1	0	1	2	2	2	1		2	0	0	0	0	0	0	1	0	0	0	0	0	0	1	0
831	Or 1035	45	1	1		Tubur	Agule	1		2017-09-27	19:30	2017-10-04	09:30	1	2	atirir hc 4	1						2		1	2	0	1	1	1	1	1		2	0	0	0	0	0	0	1	0	0	0	0	0	0	1	0
832	Or 1036	5	1	1		Asuret	Otatai	2		2017-09-17	19:30	2017-09-18	09:00	1	1		2						1		1	1	0	1	2	2	2	1		2	0	0	0	0	0	0	1	0	0	0	0	0	0	1	0
833	W284	6	2	1		Asuret	Aukot	3		2017-09-24	15:00	2017-09-26	18:30	1	1		5						1		2	1	0	1		1	1	1		2	0	0	0	0	0	1	0	0	0	0	0	0	0	0	1
834	O-M568	65	2	1		Eastern Division	Moruapesur	1		2017-10-04	00:00	2017-10-05	07:00	1	1		3						1		1	2	0	2	1	1	1	1		2	0	1	0	0	0	0	0	0	0	0	0	1	0	0	0
835	O-E2/120	40	2	1		Northern Division	Kichinjaji	4	Charcoal seller	2017-09-30	20:00	2017-10-02	10:00	3	1		4		1	2			2		1	1	0	1	1	1	1	1		1	0	0	0	0	0	0	1	0	0	1	1	1	0	0	0
836	M751	36	1	1		Arapai	Akum	1		2017-10-01	19:00	2017-10-01	20:30	1	1		4		2	1	2		2		1	2		2	1	1	1	1		3	1	1	0	0	0	0	0	1	0	0	1	1	0	0	0
837	M723	18	2	1			Aloet	4	Boda rider	2017-10-01	19:00	2017-10-01	20:00	4	1		4		1	2			2		1	1		1	1	2	1	1		2	1	0	0	0	0	0	1	1	0	0	1	1	0	0	0
838	M734	25	1	1		Gweri	Awoja	2		2017-10-02	09:00	2017-10-02	09:20	1	1		4		2	3			2		1	1		1		1		4		2	1	0	0	0	0	0	0	1	0	0	1	1	0	0	0
839	O-E2/121	25	2	1		Soroti	Acetgwen	1		2017-10-02	16:00	2017-10-03	11:00	1	1		2						1		2	2	0	2	1	1	1	1		1	1	1	0	1	0	0	0	1	0	0	0	1	0	0	0
840	O-E2/122	24	1	1		Soroti	Orwadai	4	Boda rider	2017-10-01	12:00	2017-10-03	12:55	1			4		2	1	2		2		1	1	0	1	1	1	1	1		1	0	0	0	0	0	1	0	0	0	0	1	0	0	0	0
841	O-E2/123	25	1	3		Bugondo	Opungure	4	Teacher	2017-10-03	20:00	2017-10-04	09:00	1	1		4		2	1	2		2		5	1	0	1	1	1	1	1		2	1	1	0	0	0	1	0	0	0	0	0	0	0	1	0
842	M710	6	1	5		Toroma	Kapujan	2		2017-09-03	14:30	2017-09-04	19:00	1	1		1						1		1	1		2				1		2	0	0	0	0	0	0	1	0	0	0	0	0	0	1	0
843	Or 1041	14	2	1		Eastern Division	Senior Quarters	2		2017-10-04	17:00	2017-10-06	14:00	1	1		2						4		1	1	0	1	1	1	1	1		2	0	0	0	0	0	0	1	0	0	0	0	0	0	1	0
844	Or 1042	65	2	1		Soroti	Acetgwen	1		2017-10-06	07:00	2017-10-06	16:00	1	1		1						5	Hospital	1	1	0	2	2	2	2	1		1	0	0	0	1	0	0	0	0	0	0	0	1	0	0	0
845	Or 1043	6	2	2				2		2017-10-07	09:00	2017-10-07	11:00	1	1		1						1		1	1	0	1	1	2	2	1		2	0	0	0	0	0	1	0	0	0	0	0	0	0	1	0
846	Or 1044	0.17	2	2				3		2017-10-06	18:00	2017-10-07	09:00	1	1		4		2	2	2		2		1	1	0	1	2	2	2	1		2	0	0	0	0	0	0	1	0	0	0	0	0	0	1	0
847	Or 1050	38	1	1		Gweri	Takarmiam	4	Businessman	2017-10-09	20:30	2017-10-10	13:00	1	1		2						3		2	2	0	1	1	1	1	1		2	0	0	0	0	0	1	0	0	0	0	0	0	0	1	0
848	Or 1049	2	1	1		Soroti	Pamba	3		2017-10-10	12:00	2017-10-10	14:00	1	1		1						1		1	1	0	1	2	2	2	1		2	0	0	0	0	0	1	0	0	0	0	0	1	0	0	0
849	Or 1046	12	2	2		Kuju	Abia	2		2017-10-06	09:00	2017-10-10	12:00	1	1		1						4		1	1	0	1	1	1	1	1		2	0	0	0	0	0	1	0	0	0	0	0	1	0	0	0
850	Or 1047	25	2	1		Asuret	Otatai	1		2017-10-08	12:00	2017-10-10	12:00	1	1		1						1		1	1	0	1	1	1	1	1		2	0	0	0	0	0	1	0	0	0	0	0	1	0	0	0
851	Or 1048	31	1	1		Gweri	Telamot	4	Mason	2017-10-09	15:00	2017-10-10	11:00	1	1		2						2		2	2	0	1	1	1	1	1		2	0	0	0	0	0	1	0	0	0	0	0	1	0	0	0
852	Or 1045	75	2	2		Abarilela	Ogalai	1		2017-10-04	08:00	2017-10-10	14:00	1	2	abarilela hc 3	1						1		1	2	0	1	1	1	1	1		2	0	0	0	0	0	0	1	0	0	0	0	0	0	1	0
853	O-M577	21	1	1				4	Builder	2017-10-08	12:00	2017-10-08	14:00	1	1		3						2		2	1		1	1	1	1	1		2	1	0	0	0	0	0	0	1	1	0	1	0	0	0	0
854	Or 1051	75	2	4		Kaberamaido	Okeratok	1		2017-10-10	02:00	2017-10-11	15:00	1	1		1						1		1	1	0	1	1	1	1	1		2	0	0	0	0	0	0	1	0	0	0	0	0	0	1	0
855	Or 1052	39	2	2			Arubela	1		2017-10-08	18:00	2017-10-12	12:00	1	1		4		2	2	2		2		1	1	0	1	1	1	1	1		2	0	0	1	0	0	0	0	0	0	0	0	0	0	1	0
856	Or 1053	51	2	3		Kyere	Kelim	1		2017-10-09	17:00	2017-10-12	12:30	1	1		1						2		1	1	0	1	1	1	1	1		2	0	0	0	0	0	0	1	0	0	1	0	0	0	0	0
857	M728	45	1	1		Katine	Ateki	1		2017-10-07	23:00	2017-10-08	01:00	1	2	kaberamaido lwala hospital	4		1	3			2		1	1	0	2	1	2		1		3	1	1	0	0	0	0	0	1	0	0	1	1	0	0	0
858	M733	23	1	1		Soroti	Opiyai	1		2017-10-10	21:00	2017-10-10	23:00	1	1		2						1		2	1	0	1	1	1	1	1		2	1	1	0	0	0	0	0	1	0	0	1	0	0	0	0
859	W291	3	2	1		Katine	Atine	3		2017-10-10	16:00	2017-10-10	20:00	1	1		1						1		1	1	0	1	1	1	1	1		2	0	0	0	0	0	0	1	0	0	0	0	0	0	1	0
860	M729	64	1	1		Kamuda	Raraki	1		2017-10-07	21:00	2017-10-07	23:30	1	1		4		2	3			5	Trading Centre	1	1	0	1	2	2	2	1		3	1	1	0	1	0	1	0	1	0	0	0	0	1	0	0
861	O-M579	20	2	1		Northern Division	Camp Swahili	1		2017-10-09	16:00	2017-10-09	17:00	1	1		4		2	2	2		2		1	1	0	2	1	1	1	1		2	0	0	0	0	0	0	1	0	0	0	0	1	0	0	0
862	O-E99	40	2	1		Arapai	Teso College	4	Teacher	2017-10-08	19:00	2017-10-08	20:50	1	1		6						1		1	1	0	2	1	1	1	1		1	0	0	0	0	0	0	1	0	0	0	1	0	0	0	0
863	O-E98	11	2	1		Northern Division	Madera	2		2017-10-08	12:00	2017-10-08	15:00	1	1		1						1		1	1	0	1	1	1	1	1		2	1	0	0	0	0	0	0	0	0	0	1	0	0	0	0
864	O-E97	68	1	1		Tubur	Aparisa	1		2017-10-06	20:00	2017-10-07	16:30	1	1		2						1		2	1		1	1	1	1	1		2	1	1	1	1	1	1	1	0	1	0	1	1	1	0	0
865	O-M569	40	1	1		Soroti	Kamuda	1		2017-10-06	20:00	2017-10-06	23:00	1	1		6						1		2	2		2	1	1	1	1		2	0	1	0	0	0	0	0	0	0	0	1	0	0	0	0
866	M726	10	1	1		Asuret	Asuret	2		2017-10-04	18:00	2017-10-04	18:30	1	1		4		2	3			2		1	1	0	2	1	1	1	1		2	0	0	0	1	0	0	0	0	0	0	1	1	0	1	0
867	M735	4	1	1		Kamuda	Dokolo	2		2017-10-11	09:00	2017-10-11	11:30	1	1		3						1		1	1	0	1	1	1	1	1		2	0	0	0	0	0	1	0	0	0	0	1	1	0	0	0
868	M741	3	1	1		Kamuda	Olwelai	3		2017-10-12	13:00	2017-10-15	12:00	1	2	clinic	1						1		1	1	0	1			2	4		2	0	0	0	0	0	0	1	0	0	0	0	1	0	1	0
869	M740	32	1	4		Kaberamaido	Lwala	4	Boda rider	2017-10-12	12:00	2017-10-13	14:20	1	1		4		2	1	2		2		1	1	0	1	2	2	1	1		2	1	0	0	0	0	0	0	1	0	0	0	1	0	0	0
870	Or 1054	13	1	1		Soroti	Central Ward	2		2017-10-11	22:00	2017-10-12	22:30	1	1		1						4		1	1	0	1	1	1	1	1		2	0	0	0	0	0	1	0	0	0	0	0	0	0	1	0
871	Or 1057	31	2	1		Northern Division	Otucopi	1		2017-10-11	16:00	2017-10-17	11:00	1	1		1						2		1	1	0	1	1	1	1	1		2	0	0	0	0	0	0	1	0	0	0	0	1	0	0	0
872	Or 1056	4	2	1		Kamuda	Awasi	3		2017-10-16	18:00	2017-10-17	10:00	1	1		1						1		1	1	0	1	2	2	2	1		2	0	0	0	0	0	1	0	0	0	0	0	1	0	0	0
873	Or 1055	8	2	2		Acowa	Akore	2		2017-10-14	19:00	2017-10-17	12:00	1	1		1						1		1	1	0	1	1	1	2	1		2	0	0	0	0	0	1	0	0	0	0	0	0	0	1	0
874	W279	35	2	1		Eastern Division	Kichinjaji	4	Businesswoman	2017-09-20	19:00	2017-10-20	21:00	3	1		4		1	2			2		1	1	0	1	1	1	1	1		2	0	0	0	0	0	0	1	0	0	1	1	1	0	0	0
875	W269	25	2	1		Asuret	Ocere	4	Businesswoman	2017-09-19	16:30	2017-09-19	17:40	3	1		4		1	2			2		1	1	0	1	1	1	1	1		2	1	1	0	0	0	1	1	1	0	0	1	1	0	0	0
876	O-E2/119	25	2	2		Morungatuny	Ogurok	1		2017-09-30	21:00	2017-10-02	10:00	1	2	st. clare hc lwala	2						1		2	1		2	1		1	1		3	1	0	0	0	0	0	0	0	0	0	0	0	0	1	0
877	W268	30	2	1				4	Businesswoman	2017-09-19	16:30	2017-09-19	18:00	3	1		4		1	2			2		1	1	0	1	1	2	1	1		2	0	1	0	0	0	1	1	0	0	0	1	1	0	1	0
878	W290	14	2	3		Pingire	Olumot	2		2017-10-06	15:00	2017-10-10	16:00	1	2	serere hc 4	1						1		1	1	0	1	1	1	1	1		2	0	0	0	0	0	0	1	0	0	0	0	0	0	1	0
879	W285	11	2	4				2		2017-09-27	13:00	2017-09-27	19:30	1	1		4		2				2		1	1	0	2	1	1	1	1		3	1	0	0	0	0	1	1	1	0	0	0	1	0	0	0
880	O-E1/121	70	2	5		Magoro	Aputon	4	Prisoner	2017-10-10	10:00	2017-10-17	09:00		1		1						5	Prison	1	1	0	1	1	1	1	1		2	0	0	0	1	0	0	1	0	0	0	0	0	0	1	0
881	W293	37	2	1		Asuret	Obule	1		2017-10-16	10:00	2017-10-16	10:50	1	1		4		2	2	2		2		1	1	1	1	2	2	1	1		2	0	0	0	0	0	0	1	0	0	0	0	0	0	1	0
882	W288	10	2	5		Usuk	Cororo	2		2017-09-29	14:30	2017-09-29	17:00	1	2	katakwi hospital	1						1		1	1		1				1		2	0	0	0	0	0	0	1	0	0	0	0	0	0	1	0
883	W270	27	2	1		Soroti	Acetgwen	4	Businesswoman	2017-09-19	16:30	2017-09-19	18:00	3	1		4		1	2			2		1	1	0	1	1	2	1	1		2	0	0	0	1	0	0	1	0	0	0	0	0	1	1	0
884	W297	5	2	1		Arapai	Anyeta	2		2017-10-12	19:00	2017-10-12	21:00	1	1		6						1		1	1	0	1		1	1	1		2	0	0	0	0	0	0	1	0	0	0	1	0	0	0	0
885	M737	22	1	5		Omodoi	Akisim	4	Boda rider	2017-10-13	23:00	2017-10-15	12:00	1	2	kaberamaido hc	4		2	1	2		2		1	1		1	1	2	1	1		2	1	1	0	0	0	0	0	1	0	0	0	1	0	0	0
886	M734	25	1	1		Soroti	Omirio	1		2017-10-10	00:00	2017-10-10	02:00	1	1		2						5	Trading Centre	2	2	0	1	2	1	1	1		2	1	1	0	0	0	0	0	1	0	0	0	1	0	1	0
887	M744	14	1	1		Arapai	Agama	2		2017-10-16	20:30	2017-10-17	09:00	1	1		6						1		1	1	0	1	1	2	1	1		2	0	0	0	0	0	0	1	0	0	0	1	0	0	0	0
888	M725	28	1	7		Nyero	Nyero	1		2017-09-30	19:00	2017-09-30	19:20	1	1		5						1		2	1	1	2	1	1	1	1		3	0	1	1	1	0	0	0	0	0	0	0	0	0	0	1
889	M743	48	1	1		Asuret	Mukura	1		2017-10-17	08:20	2017-10-17	10:00	4	2	community clinic	1						5	Garden	1	1	0	1	1	1	2	1		3	0	0	1	1	1	1	1	0	0	0	0	1	1	1	0
890	W289	5	2	5		Katakwi	Awujongaba	2		2017-09-26	10:00	2017-10-10	09:00	1	2	katakwi hospital	4		2	2	2		2		1	1	0	1	1	1	1	1		2	1	0	0	0	0	0	1	1	0	0	1	1	0	0	0
891	W285	30	2	1		Soroti	Obuku	4	Businesswoman	2017-09-30	18:00	2017-09-30	18:30	3	1		4		1	2	2		2		1	1	0	1	1	1	1	1		3	1	0	1	0	1	0	0	0	1	0	1	1	0	0	0
892	M745	6	1	1		Eastern Division	Kengere	2		2017-10-18	18:00	2017-10-18	23:00	1	1		4		1	2			1		1	1	0	1	1	1	1	1		2	0	1	0	0	1	1	0	0	0	0	0	1	0	0	0
893	M738	55	1	2		Abarilela	Ongutoi	1		2017-10-13	18:30	2017-10-16	14:00	1	2	ongutoi hc 3	1						1		1	1		2			1	1		2	0	0	1	0	0	1	0	0	1	0	0	1	0	1	0
894	Or 1069	49	1	2			Omodoi	4	Technician	2017-10-19	18:30	2017-10-20	13:00	1	1		4		2	1	1		2		1	2	0	1	1	1	1	1		2	0	0	0	0	0	1	0	0	0	1	0	0	0	1	0
895	Or 1068	17	1	1		Asuret	Mukura	2		2017-10-13	18:00	2017-10-18	13:00	1	1		2						4		1	1	0	1	1	1	1	1		2	0	0	0	0	0	0	1	0	0	0	0	1	0	0	0
896	Or 1065	62	2	1		Northern Division	Kichinjaji	1		2017-10-13	11:00	2017-10-18	13:00	3	1		1						1		1	1	0	1	1	1	1	1		2	0	0	0	0	0	0	1	0	0	0	0	1	0	0	0
897	Or 1066	2	2	1		Gweri	Abelet	3		2017-10-15	17:00	2017-10-18	15:00	1	1		2						1		1	1	0	1	2	2	2	1		2	0	0	0	0	0	0	1	0	0	0	0	0	0	1	0
898	Or 1029	37	1	2		Acowa	Apeero	1		2017-10-16	18:00	2017-10-17	13:00	1	1		1						2		1	2	0	1	1	1	2	1		2	0	0	0	0	0	0	1	0	0	0	0	0	0	1	0
899	Or 1058	19	1	1		Kamuda	Agora	2		2017-10-15	13:00	2017-10-17	11:00	1	1		3						5	Trading Centre	2	1	0	1	1	1	1	1		2	0	0	0	0	0	1	0	0	0	0	1	0	0	1	0
900	Or 1059	3	2	1		Soroti	Central Division	3		2017-10-17	11:00	2017-10-17	12:00	1	1		1						1		1	1	0	1	2	2	2	1		2	0	0	0	0	0	1	0	0	0	0	0	0	0	1	0
901	Or 1062	17	2	1		Gweri	Amoroto	2		2017-10-15	10:00	2017-10-16	09:00	1	1		4		3	1	2		2		1	1		1	2	2	2	1		2	0	0	0	0	0	1	0	0	0	0	0	0	0	1	0
902	Or 1064	55	2	3		Atiira	Opuure	1		2017-10-02	11:00	2017-10-18	15:00	1	2	serere hc 4	2						1		2	1	0	1	1	1	1	1		2	0	0	1	0	0	0	0	0	0	0	0	1	0	0	0
903	Or 1060	19	1	1		Soroti	Amen B	2		2017-10-16	09:30	2017-10-16	11:45	1	1		1						4		1	1	0	1	2	2	2	1		2	0	0	0	0	0	0	1	0	0	0	0	1	0	0	0
904	M736	0.17	1	1		Arapai	Akum-Aloet	3		2017-10-10	12:00	2017-10-13	08:00	1	2	magoro hc	4		2	2	2		2		1	1		1	1	1	1	1		2	0	1	0	0	0	1	0	0	0	1	0	1	0	0	0
905	Or 971	67	1	4		Kalaki	Akurai	1		2017-08-30	12:00	2017-09-05	10:00	1	1		4		2	2			2		1	1		2	1	1	1	1		2	0	0	0	0	0	1	0	0	0	0	0	0	0	1	0
906	W299	75	2	1		Kamuda	Ongonai	1		2017-10-06	08:00	2017-10-07	10:00	1	1		1						5	Garden	1	1	0	1	1	1	1	1		2	0	0	0	0	0	0	1	0	0	0	0	0	0	1	0
907	Or 1061	40	2	2		Wera	Kobum	1		2017-10-14		2017-10-16	11:00	1	2	amuria hc 3	1						1		1	1	0	1	2	2	2	1		2	0	0	0	0	0	1	0	0	0	0	0	0	0	1	0
908	W294	11	2	1				2		2017-10-13	09:00	2017-10-17	13:20	1	2	herbalist	6						1		1	1	0	1	1	1	1	1		2	0	0	0	0	0	0	1	0	0	0	1	0	0	0	0
909	O-M580	22	1	1		Eastern Division	Kengere	4	Technician	2017-10-12	17:30	2017-10-12	19:30	1	1		2						5	Trading Centre	4	2	0	1	1	1	1	1		1	1	1	1	1	0	1	0	0	0	0	0	1	0	0	0
910	M730	1	1	5		Katakwi	Dalaru	3		2017-10-06	15:00	2017-10-11	09:00	1	2	katakwi hospital	4		2	2	2		2		1	1	0	1	2	2		1		2	1	1	0	0	0	0	0	1	0	0	0	1	0	0	0
911	Or 1063	19	1	1		Northern Division	Aminit	2		2017-10-17	16:10	2017-10-18	13:00	1	1		2						4		1	1	0	1	1	1	1	1		2	0	0	0	0	0	0	1	0	0	0	0	0	0	1	0
912	Or 1072	13	1	2		Acowa	Obir	2		2017-10-21	17:00	2017-10-23	10:00	1	1		2						4		1	1	0	1	1	1	1	1		2	0	0	0	0	0	0	1	0	0	1	0	0	0	0	0
913	Or 1071	11	2	1		Northern Divison	Madera	2		2017-10-19	13:00	2017-10-23	11:00	1	1		1						4		1	1	0	1	1	1	1	1		2	0	0	0	0	0	1	0	0	0	1	0	0	0	0	0
914	O-E2/126	25	1	5		Magoro	Kamenu	4	Soldier	2017-10-06	09:30	2017-10-06	13:00	4	2	katakwi hospital	4		1	2			2		1	1	0	1		1	1	1		3	1	1	1	1	0	1	1	1	0	0	0	0	0	1	0
915	M753	26	1	1		Northern Divison	Otucopi	1		2017-10-20	17:00	2017-10-20	19:00	1	1		4		2	2	3		2		1	1	0	1	1	1	1	1		2	1	0	0	1	0	0	0	0	0	0	0	1	0	0	0
916	M752	27	1	1		Gweri	Awoja	1		2017-10-16	23:00	2017-10-17	10:00	1	1		2						2		2	1	0	2	1	1	1	1		2	1	0	0	0	0	0	0	1	0	0	0	0	0	0	0
917	W299	30	2	1		Asuret	Kadacar	1		2017-10-22	07:00	2017-10-22	19:40	1	1		2						1		2	1	0	1	1	1	1	1		3	1	0	0	0	0	0	0	1	0	0	0	1	0	0	0
918	W298	48	2	1		Katine		1		2017-10-18	11:00	2017-10-18	13:00	1	1		4		2	2	2		2		1	1	0	1	1	1	1	1		2	1	0	0	0	0	0	0	1	0	0	0	0	0	0	0
919	W297	3	2	1		Eastern Division	Kigandani	2		2017-08-18	19:00	2017-08-19	08:00	1	1		4		2	3			2		1	1	0	1	1	1	1	1		2	0	0	0	0	0	0	1	0	0	0	0	0	0	1	0
920	W296	7	2	2		Obalanga	Kuju	2		2017-10-01	07:00	2017-10-19	18:00	3	1		1						1		1	1	0	1	1	1	1	1		2	0	0	0	0	0	0	1	0	0	0	0	0	0	1	0
921	W292	68	2	2		Asamuk	Ajaki	1		2017-10-14	10:00	2017-10-15	10:00	1	2	amuria hc 4	4		2	2	2		2		1	1		1	2	2	1	1		2	0	0	1	0	0	0	1	0	0	0	1	0	0	1	0
922	M750	19	1	1		Eastern Division	Oderai	1		2017-10-23	10:00	2017-10-23	18:00	1	1		4		2	2	2		2		1	1	0	1	1	1	1	1		2	1	0	0	0	0	0	0	1	0	0	0	1	0	0	0
923	M748	30	1	1		Western Division	Oderai	1		2017-10-18	10:00	2017-10-18	10:30	3	1		4		1	3			2		1	1	0	2	1	1	1	1		3	1	0	0	0	0	1	0	1	0	0	1	1	0	0	0
924	Or 1077	30	2	1		Soroti	Central Ward	4	Businesswoman	2017-10-24	11:00	2017-10-24	12:10	3	1		2						5	Church	1	1	0	1	1	1	1	1		1	0	0	0	0	0	0	1	0	0	0	0	0	0	1	0
925	Or 1076	39	1	1		Kamuda	Agora	1		2017-10-24	06:00	2017-10-24	10:00	3	1		1						1		1	2	0	1	1	1	1	1		2	0	0	0	0	0	1	0	0	0	0	0	0	0	1	0
926	Or 1073	36	1	1		Kamuda	Agora	1		2017-10-15	20:00	2017-10-24	11:00	1	1		4		3	1	2		2		1	2	0	1	1	1	1	1		2	0	0	1	0	0	0	0	0	1	0	0	1	0	0	0
927	Or 1074	64	2	1		Kamuda	Obior	1		2017-10-23	18:00	2017-10-24	10:00	1	1		1						1		1	1	0	1	1	1	1	1		2	0	0	0	0	0	0	1	0	0	0	0	0	0	1	0
928	Or 1075	35	1	1		Gweri	Opucet	1		2017-10-22	20:00	2017-10-24	13:00	1	1		2						1		1	2	0	1	1	1	1	1		2	0	0	0	0	0	1	0	0	0	0	0	0	0	1	0
929	W304	45	2	2			Agalibu	1		2017-10-23	19:30	2017-10-24	16:00	1	2	amuria hc 4	4		2	3			2		1	1	0	1	2	2	1	1		2	0	0	0	1	1	0	1	0	0	1	0	0	0	1	0
930	W303	5	2	2		Asamuk	Asamuk	2		2017-10-22	16:30	2017-10-23	13:00	1	2	asamak hc 3	1						2		1	1		1	1	1	1	1		2	0	0	0	0	0	1	0	0	0	0	0	0	0	1	0
931	W275	82	2	1		Kamuda	Amototo	3		2017-09-12	19:40	2017-09-13	12:00	1	1		1						1		1	1	0	1				1		2	0	0	0	0	0	0	1	0	0	0	0	0	0	1	0
932	M758	63	1	1		Dokolo	Obuletera	1		2017-10-23	18:00	2017-10-24	08:00	1	1		1						1		1	1	0	1	1	2		1		2	0	0	0	0	0	1	0	0	0	0	0	0	0	1	0
933	M757	17	1	1		Western Division	Amen A	2		2017-10-25	12:00	2017-10-25	13:00	1	1		4		3	1	2		2		1	1	0	1	2	2		1		2	0	0	0	0	0	1	1	0	0	0	1	1	0	1	0
934	M756	40	1	5				1		2017-10-23	16:00	2017-10-23	18:00	1	2	katakwi hospital	4		1	1			2		1	1	0	1	2	1	1	1		2	0	0	0	0	0	0	1	0	0	1	0	1	0	1	0
935	M755	25	1	1		Arapai	Dokolo	4	Boda rider	2017-10-02	19:00	2017-10-02	22:00	1	1		4		2	1	2		2		1	1	0	1						3	1	1	0	0	1	1	1	1	0	0	1	1	0	1	0
936	M754	25	1	1		Gweri	Opuyo	4	Boda rider	2017-10-26	22:00	2017-10-26	22:30	1	1		2						5	Bar	4	2	0	1	2	2		1		2	1	0	0	0	0	1	0	1	0	0	0	1	0	0	0
937	W301	58	2	2		Wila	Ocila	1		2017-10-23	04:00	2017-10-24	16:00	1	2	amuria hc 4	2						1		1	1	0	1				1		2	0	1	0	0	0	0	0	0	0	0	0	0	0	1	0
938	W302	7	2	1		Eastern Division	Moruapesur	2		2017-10-24	16:00	2017-10-24	18:00	1	1		1						2		1	1	0	1	1	1	1	1		2	0	0	0	0	0	1	0	0	0	0	0	0	0	1	0
939	Or 1078	40	1	1		Gweri	Gweri	1		2017-10-24	14:00	2017-10-25	08:00	1	1		1						1		1	1	0	2	2	2	1	1		1	0	0	0	0	0	1	0	0	0	0	0	1	0	0	0
940	Or 1082	23	2	1		Kamuda	Agure	1		2017-10-26	09:00	2017-10-26	10:00	1	1		1						1		1	1	0	2	1	1	2	1		1	0	0	0	0	0	1	0	0	0	0	0	0	0	1	0
941	Or 1079	10	2	1		Katine	Oyimai	2		2017-10-25	14:00	2017-10-26	10:00	1	1		1						1		1	1	0	2	1	1	2	1		1	0	0	0	0	0	1	0	0	0	0	0	0	0	1	0
942	Or 1080	85	2	1		Western Division	Amen B	1		2017-10-25	12:00	2017-10-26	15:00	1	1		1						1		1	1	0	2	1	1	2	1		1	0	0	0	0	0	1	0	0	0	0	0	0	0	1	0
943	Or 1081	5	1	1		Asuret	Ocokican	3		2017-10-26	11:00	2017-10-26	12:00	1	1		1						1		1	1	0	2	1	1	2	1		1	0	0	0	0	0	1	0	0	0	0	0	0	0	1	0
944	M759	54	1	9	Alebtong	Amugo		1		2017-10-28	22:00	2017-10-28	23:00	1	1		4		2	2	2		2		1	1	0	1	2	2	1	1		2	0	0	1	0	0	1	1	0	0	0	1	1	0	1	0
945	M685	49	1	1		Gweri	Amodoima	1		2017-09-17	09:00	2017-09-17		1	2	gweri hc 3	1						1		1	2	0	1	1	1	1	1		3	0	0	1	0	0	0	1	0	0	1	0	0	0	1	0
946	M739	6	1	2		Orungo		2		2017-09-27	22:00	2017-09-30	11:00	1	1		1						1		1	1		2	1	1	1	1		1	0	0	0	0	0	0	1	0	0	0	0	0	0	1	0
947	M746	1	1	1		Asuret	Ocokican	3		2017-10-14	11:00	2017-10-16	13:00	1	1		1						1		1	1	0	2	1	1	1	1		2	0	0	0	0	0	0	1	0	0	0	0	0	0	1	0
948	W287	76	2	6		Kapir	Orisai	1		2017-10-02	20:00	2017-10-02	21:00	3	1		1						1		1	1	0	2	1	1	1	1		2	0	0	0	0	0	0	1	0	0	0	0	0	0	1	0
949	M750	37	1	1		Tubur	Tubur	1		2017-10-20	10:00	2017-10-20	14:40	1	1		4		2	2	2		2		1	1	0	1	1	1	1	1		3	1	1	0	0	0	0	0	1	0	0	0	1	0	1	0
950	O-M582	19	1	3		Atiira	Atiira	4	Cyclist	2017-10-31	23:00	2017-10-31	23:30	1	1		4		2	1	2		2		1	3		2	2	2	2	1		2	1	0	0	0	0	0	0	1	0	0	0	1	0	0	0
952	O-M588	35	2	3		Olio	Kikota	1		2017-10-31	09:30	2017-10-31	10:30	3	1		4		2	2	2		2		1	1			1	1	1	1		2	0	0	0	0	0	0	1	0	0	0	0	1	0	0	0
953	O-M587	40	1	3		Olio	Kikota	4	Policeman	2017-10-31	09:30	2017-10-31	10:30	3	1		4		2	1	2		2		1	2		2	1	1	1	1		2	0	1	0	0	0	0	0	0	0	0	0	1	0	0	0
954	O-M586	19	2	1		Western Division	Nakatunya	2		2017-10-30	02:25	2017-10-30	02:30	1	1		4		2	2	2		2		5	2		2	1	1	1	1		1	0	0	0	0	0	0	1	0	0	0	0	1	0	0	0
955	O-M585	21	2	1		Kamuda	Agora	2		2017-10-30	02:25	2017-10-30	02:30	1	1		4		2	2	3		2		5	2		2	1	1	1	1		1	0	0	0	0	0	0	1	0	0	0	0	1	0	0	0
956	O-M592	27	1	1		Western Division	Maroon Quarters	4	Town clerk	2017-10-31	23:00	2017-10-31	23:30	1	1		4		2	2	2		2		1	2	0	1	2	2	2	1		2	0	0	0	1	0	1	0	0	0	0	0	1	0	0	0
957	O-E2/124	22	1	9	Napak			4	Turnboy	2017-10-31	13:00	2017-10-31	13:12	1	1		4		1	2			2		5	2		1	2	1	1	1		3	0	1	0	0	0	1	0	0	0	0	0	1	0	0	0
958	O-M595	15	1	1		Asuret	Omodoi	2		2017-11-01	17:00	2017-11-01	17:40	1	1		4		2	1	3		2		1	1	0	1	1	3	1	1		1	0	0	0	0	0	1	0	0	0	0	0	1	0	0	0
959	O-P135	1	1	1		Northern Division	Flying School	3		2017-10-30	15:00	2017-10-31	09:00	3	1		1						1		1	1	0	2	1	1	1	1		1	0	0	0	0	0	0	1	0	0	1	0	0	0	0	0
960	O-P134	5	2	1		Arapai	Awasi	3		2017-10-29	17:00	2017-10-30	10:40	1	1		1						2		1	1	0	1	1	1	1	1		2	1	0	0	0	0	1	1	0	0	1	0	1	0	0	0
961	W317	8	2	3		Kyere	Kelim	2		2017-11-01	16:30	2017-11-02	09:40	1	1		1						1		1	1		1	1	1	1	1		2	0	0	0	0	0	0	1	0	0	0	0	0	0	1	0
962	O-M589	24	1	1		Western Division	Senior Quarters	1		2017-10-31	17:00	2017-10-31	18:00	1	1		4		2	1	2		2		1	1		1	1	1	1	1		2	1	0	1	0	0	1	0	1	0	0	0	1	0	0	0
963	M763	8	1	2		Alere	Aorotom	2		2017-10-30	18:00	2017-10-30	20:00	1	2	alere hc 2	1						1		1	1	0	1				1		2	1	0	0	0	1	0	0	1	0	0	0	1	0	0	0
964	Or 1083	26	1	1		Arapai	Arabaka	4	Teacher	2017-11-02	08:00	2017-11-02	11:00	1	1		4		2	1	2		2		1	1	0	1	1	1	1	1		2	0	0	0	0	0	1	0	0	0	0	0	0	0	1	0
965	Or 1067	5	2	1		Kamuda	Lale	2		2017-11-01	11:00	2017-11-01	12:00	1	1		2						4		1	1	0	1	2	2	2	1		2	0	0	0	0	0	0	1	0	0	0	0	0	0	1	0
966	Or 1084	24	1	2		Wila	Agalibu	2		2017-11-01	11:00	2017-11-02	10:00	1	1		1						5	Bush	1	1	0	1	1	1	1	1		2	0	0	0	0	0	0	1	0	0	0	0	0	0	1	0
967	Or 1024	16	1	1		Soroti	Opuyo	2		2017-09-26	11:00	2017-09-26	12:00	1	1		1						1		1	1	0	1	1	1	1	1		2	0	0	0	0	0	0	1	0	0	0	0	0	0	1	0
968	M731	90	1	3		Atiira	Obityo	1		2017-10-06	16:00	2017-10-08	12:00	1	1		4		3	1	2		2		1	1	0	1	2	1		1		2	0	0	0	0	0	0	1	0	0	0	0	0	0	1	0
969	M761	6	1	2				3		2017-10-29	18:00	2017-10-30	09:00	1	1		5						1		1	1	0	1	1	1	1	1		2	0	0	0	0	0	0	1	0	0	0	0	0	0	0	1
970	W282	26	2	5		Ngariam	Kelim	1		2017-09-23	16:00	2017-09-23	22:00	4	2	katakwi hc	1						5	Garden	1	1	0	1	1	1	1	1		2	0	0	1	0	1	0	0	0	0	0	0	0	0	1	0
971	W307	33	2	1		Asuret	Obulengorom	4	Tailor	2017-10-28	19:00	2017-10-28	20:00	1	1		4		2	2	2		2		1	1	0	1	2	2		4		2	0	0	0	0	0	1	0	0	0	0	0	1	0	0	0
972	W311	88	2	1		Arapai	Aloet	3		2017-10-31	11:00	2017-10-31	13:00	1	2	princess diana hc 4	4		2	2	2		2		1	1	0	1				1		2	1	1	1	0	0	0	0	1	0	0	0	1	0	0	0
973	W309	41	2	1		Arapai	Ajonai	1		2017-10-28	05:00	2017-10-28	13:00	1	1		2						1		2	1	0	1	2	2	1	1		2	1	0	0	0	0	0	0	1	0	0	1	0	0	0	0
974	W315	84	2	1		Gweri	Dokolo	1		2017-10-20	18:00	2017-11-02	09:00	1	1		1						1		1	1		1	1	1	1	1		2	0	0	0	0	0	0	1	0	0	0	0	0	0	1	0
975	Or 1099	22	2	1		Katine	Obalanga	1		2017-11-08	10:00	2017-11-08	14:00	3	2	tirir hc 4	4		1	1			2		1	1	0	1	1	1	1	1		2	0	0	0	0	0	1	0	0	0	0	0	0	0	1	0
976	W310	11	2	7				2		2017-10-27	10:00	2017-10-30	19:00	3	2	atutur hospital	2						4		1	1	0	1	1		1	1		2	0	0	0	1	0	0	0	0	0	0	0	0	1	0	0
977	W306	8	2	3		Pingire	Amuuria	2		2017-10-28	11:30	2017-10-30	11:00	1	2	serere hc 4	1						2		1	1	0	1	1	1	1	1		2	0	0	0	0	0	1	0	0	0	1	0	0	0	0	0
978	W316	17	2	1		Asuret	Obule	2		2017-10-30	08:30	2017-10-30	10:00	4	1		1						2		1	1	0	1	2			1		2	0	0	0	0	0	0	1	0	0	0	0	0	0	1	0
979	Or 1085	48	1	1		Kamuda	Lalle	1		2017-11-02	21:00	2017-11-03	14:00	1	1		4		2	1			2		1	1	0	2	1	1	1	1		2	0	0	0	0	0	1	0	0	0	0	0	0	0	1	0
980	Or 1105	6	2	2		Amuria	Amuria Town Council	2		2017-11-03	08:00	2017-11-03	14:00	1	1		1						1		1	1		1	2	3	1	1		1	0	0	0	0	0	1	0	0	0	0	0	0	0	1	0
981	Or 1095	50	2	1		Gweri	Awaliwal	1		2017-11-05	08:00	2017-11-07	10:00	1	1		2						1		2	2	0	1	1	1	1	1		2	0	0	0	0	0	1	0	0	0	0	0	0	0	1	0
982	Or 1093	65	2	1		Kamuda	Olobai	1		2017-11-04	13:00	2017-11-07	10:00	1	1		1						1		1	1	0	1	1	1	1	1		2	0	0	1	0	0	0	0	0	1	0	0	0	0	0	0
983	Or 1091	50	2	7		Ongino	Oseera	1		2017-11-04	08:00	2017-11-04	22:00	1	2	kumi hospital	4		1	2			2		1	1	0	1	1	1	1	1		3	0	0	0	0	0	1	0	0	0	0	0	0	0	1	0
984	Or 1092	48	2	7		Ongino	Oseera	1		2017-11-04	08:00	2017-11-04	10:00	1	2	kumi hospital	4		1	2			2		1	1	0	1	1	1	1	1		2	0	0	0	0	0	1	0	0	0	0	0	0	0	1	0
985	Or 1090	5	1	1		Eastern Division	Amen A	2		2017-11-04	11:00	2017-11-06	12:00	2	1		1						1		1	1	0	1	2	2	2	1		2	0	0	0	0	0	1	0	0	0	0	0	1	0	0	0
986	Or 1089	64	2	3		Kasilo	Kamod	1		2017-11-05	19:00	2017-11-06	11:00	1	1		1						2		1	1	0	1	1	1	1	1		2	0	0	1	0	0	1	0	0	0	0	0	0	0	1	0
987	Or 1088	13	2	1		Gweri	Olelai	2		2017-10-30	18:00	2017-11-06	10:10	1	1		4		2	3			2		1	1	0	1	1	1	1	1		2	0	0	0	0	0	1	0	0	0	0	0	0	0	1	0
988	Or 1086	53	2	1		Kamuda	Owilai	1		2017-11-06	10:00	2017-11-06	11:30	1	1		4		2	2	2		2		1	2	0	1	1	1	1	1		3	1	0	0	0	0	1	0	0	0	0	0	1	0	1	0
989	Or 1087	39	1	1		Arapai	Akaikai	4	Teacher	2017-11-01	20:00	2017-11-06	10:00	1	1		2						1		2	2	0	1	1	1	1	1		2	0	0	1	0	0	0	0	0	0	0	0	1	0	0	0
990	Or 1094	3	2	1		Western Division	Oderai	2		2017-11-03	15:00	2017-11-06	10:00	1	1		1						1		1	1	0	1	1	2	2	1		2	0	0	0	0	0	1	0	0	0	0	0	0	0	1	0
991	Or 1096	61	2	4				1		2017-11-05	12:00	2017-11-08	11:00	1	1		1						2		1	1	0	1	1	1	1	1		2	0	0	0	0	0	0	1	0	0	0	0	1	0	0	0
992	Or 1098	12	2	1		Northern Division	Kichinjaji	2		2017-11-03	17:00	2017-11-08	11:00	2	1		1						4		1	1	0	1	1	1	1	1		2	0	0	0	0	0	0	1	0	0	0	0	1	0	0	0
993	Or 1097	2	1	3		Pingire	Labor	3		2017-11-07	12:00	2017-11-07	18:00	1	2	serere hc 4	1						2		1	1	0	1	2	2	2	1		2	0	0	0	0	0	0	1	0	0	0	0	0	0	1	0
994	M771	35	1	1		Northern Division	Otucopi	4	Driver	2017-11-04	00:00	2017-11-04	02:40	4			4		1	1			2		1	1	0	2	1	1	1	1		2	1	0	0	0	0	0	0	1	0	0	0	0	0	0	0
995	M773	32	1	1		Gweri	Telamot	1		2017-11-06	11:00	2017-11-07	10:00	1	1		4		2	1			2		1	1	0	1	1	1	1	1		2	1	0	0	0	0	0	0	1	0	0	0	0	0	0	0
996	M772	30	1			Soroti	Opuyo	4	Teacher	2017-11-04	10:00	2017-11-04	17:00	1	2	bethesda	4		2	2	2		2		1	1	0	1	1	1	1	1		2	0	0	0	1	0	0	0	0	0	0	0	0	1	0	0
997	O-E1/123	23	1	1		Western Division	Prison	4	Prisoner	2017-10-31	16:00	2017-11-02	10:00	2	2	prison hc 3	1						5	Prison	1	1	0	2	2	2	2	1		2	0	0	0	0	0	1	0	0	0	0	0	0	0	1	0
998	O-E2/128	59	2	1		Arapai	Obutei	1		2017-11-02	15:00	2017-11-03	10:30	3	1		1						1		1	2	0	1	1	1	1	1		1	0	0	0	0	0	0	1	0	0	1	0	0	0	0	0
999	O-M596	26	2	1		Eastern Division	Kichinjaji	1		2017-11-05	23:00	2017-11-06	03:40	1	1		3						1		2	2		2	1	1	1	1		2	1	1	0	0	0	0	0	1	0	0	0	0	0	0	0
1000	M766	17	1	1		Kamuda	Agora	2		2017-10-30	17:30	2017-10-30	20:00	1	1		3						2		2	1	0	1	2	2	2	1		2	0	0	1	1	0	0	0	0	0	0	0	1	1	0	0
1001	M762	20	1	1		Soroti	Central Ward	4	Security guard	2017-10-28	23:47	2017-10-29	00:00	3	1		8						3		2	1	0	1	2	1	1	1		2	0	0	0	1	0	0	0	0	0	0	0	0	1	0	0
1002	M774	21	1	1		Asuret	Otatai	4	Business loader	2017-11-06	15:15	2017-11-06	17:30	1	1		8						2		2	1	0	1				1		2	0	0	0	0	0	0	1	0	0	0	0	1	0	0	0
1003	M768	2	1	1		Katine	Olwelai	3		2017-11-05	19:00	2017-11-06	09:00	1	1		5						1		1	1	0	2	1	1	1	1		3	0	0	0	0	0	0	1	0	0	0	0	0	0	0	1
1004	O-M594	10	1	2		Wera	Otomit	2		2017-11-01	13:00	2017-11-01	16:00	1	2	wera hc 3	1						4		1	1		1	1	1	1	1		1	0	0	0	1	0	0	0	0	0	0	0	0	1	0	0
1005	O-E1/130	23	1	1		Asuret	Omagoro	4	Boda rider	2017-11-02	23:00	2017-11-03	11:00	1	1		2						2		2	1	0	2	1	1	1	1		1	1	0	0	0	0	0	0	0	0	0	1	0	0	0	0
1006	Or 1103	62	2	1		Northern Division	Amen A	2		2017-11-12	15:00	2017-11-13	11:00	1	1		4		2	3			2		1	2	0	2	1	1	1	1		2	0	0	0	0	0	1	0	0	0	0	0	0	0	1	0
1007	Or 1101	9	1	1		Katine	Oculoi	2		2017-11-11	18:00	2017-11-13	08:40	1	1		1						1		1	1				1	1	1		2	0	0	0	0	0	1	0	0	0	0	0	0	0	1	0
1008	Or 1100	6	2	1		Tubur	Abule	2		2017-11-12	13:00	2017-11-13	12:00	1	1		1						1		1	1		2		1	1	1		2	0	0	0	0	0	1	0	0	0	0	0	0	0	1	0
1009	Or 1102	16	2	1		Kamuda	Kamuda	2		2017-11-12	16:00	2017-11-13	10:10	1	1		4		2	2	2		2		1	1	0	2	1	1	1	1		2	0	0	0	0	0	1	0	0	0	0	0	0	0	1	0
1010	W318	59	2	1		Arapai	Obutei	1		2017-11-01	12:00	2017-11-03	14:00	1	1		1						1		1	1	0	1	1	1	1	1		2	0	0	0	0	0	0	1	0	0	0	0	0	0	1	0
1011	O-E2/129	29	1	1		Northern Divison	Otucopi	1		2017-11-09	12:00	2017-11-13	13:00	1	1		4		2	1	1		2		1	2	0	2	1	1	1	1		2	0	0	0	0	0	1	0	0	0	0	0	0	0	1	0
1012	M764	14	1	2		Asamuk	Amilimil	2		2017-10-28	17:00	2017-10-30	10:00	1	1		1						5	Swamp	1	1	0	1	1	1	1	1		2	0	0	0	0	0	0	1	0	0	0	0	0	0	1	0
1013	Or 1105	2	1	1		Arapai	Odudui	3		2017-11-13	08:00	2017-11-14	12:00	1	1		1						1		1	1	0	1	2	2	2	1		2	0	0	0	0	0	0	1	0	0	0	0	0	0	1	0
1014	Or 1104	52	1	4		Kakure	Osudo	1		2017-11-07	08:00	2017-11-14	11:00	1	1		2						5	Garden	2	1	0	1	1	1	1	1		2	0	0	0	0	0	1	0	0	0	0	0	0	0	1	0
1015	Or 1108	19	1	2		Abarilela	Ongutoi	2		2017-11-13	19:00	2017-11-16	09:45	1	1		3						2		1	1	0	1	1	1	1	1		2	0	0	0	0	0	0	1	0	0	0	0	1	0	0	0
1016	Or 1109	18	1	5		Toroma		2		2017-11-12	14:00	2017-11-16	11:55	1	1		2						2		2	1	0	1	1	1	1	1		2	0	0	0	0	0	1	0	0	0	0	0	0	0	1	0
1017	Or 1106	34	2	2		Asamuk		1		2017-11-14	18:00	2017-11-15	10:00	1	1		2						1		2	1	0	1	1	1	1	1		2	0	0	0	0	0	1	0	0	0	0	0	0	0	1	0
1018	Or 1113	17	1	1			Senior Quarters	2		2017-11-17	18:00	2017-11-18	10:30	1	1		1						4		1	1	0	1	1	1	1	1		2	0	0	0	0	0	1	0	0	0	0	0	0	0	1	0
1019	Or 1107	45	1	6		Mukura	Akett	1		2017-11-11	10:00	2017-11-15	10:00	1	2		2						1		2	2	0	1	1	1	1	1		3	1	1	0	0	0	1	0	0	0	0	1	1	0	1	0
1020	M774	32	1	5		Katakwi	Arale	1		2017-11-11	22:00	2017-11-18	10:00	4	2	katakwi	4		1	1			2		1	2			1	1	1	1		2	0	0	0	0	0	0	1	0	0	0	1	1	0	0	0
1021	Or 1110	2	1	1		Kamuda		2		2017-11-16	10:30	2017-11-16	12:30	1	1		1						4		1	1	0	2	1	1	1	1		2	0	0	0	0	0	1	0	0	0	0	0	0	0	1	0
1022	Or 1111	5	1	1		Kamuda		2		2017-11-15	16:00	2017-11-16	13:00	1	1		1						1		1	1	0	1	1	1	1	1		2	0	0	0	0	0	1	0	0	0	0	0	0	0	1	0
1023	Or 1112	13	1	1		Soroti		2		2017-11-15	17:00	2017-11-16	13:30	1	1		3						2		2	1	0	1	1	1	1	1		2	0	0	0	0	0	1	0	0	0	0	0	0	0	1	0
1024	Or 1114	3	2	1		Eastern Division	Akisim	3		2017-11-17	22:00	2017-11-20	10:30	1	1		1						1		1	1	0	1	1	1	1	1		2	0	0	0	0	0	1	0	0	0	0	0	1	0	1	0
1025	Or 1115	0.01	1	1		Soroti	Opuyo	3		2017-11-17	03:00	2017-11-20	11:00	1	2	teso safe motherhood	9	Birth trauma					5	Hospital	1	1	0	2				1		2	0	0	0	0	0	1	0	0	0	0	0	0	0	1	0
1026	Or 1116	49	2	5		Toroma		1		2017-11-18	22:00	2017-11-20	11:00	1	1		3						1		1	1		1	1	1	1	1		2	0	0	0	0	0	1	0	0	0	0	0	0	0	1	0
1027	Or 1117	20	1	2		Kapelebyong	Ongutoi	1		2017-11-18	21:00	2017-11-20	10:00	1	2	kapelebyong hc	3						2		2	1	0	2	1	1	1	1		2	0	0	0	0	0	1	0	0	0	0	0	0	0	1	0
1028	M771	39	1	1		Tubur	Aparisa	1		2017-11-15	09:00	2017-11-15	14:40	4	1		2						2		2	1	0	2	1	1	1	1		2	1	1	0	0	0	1	0	0	0	0	1	0	0	1	0
1029	O-M597	29	1	1			Omodoi	4	Banker	2017-11-14	17:00	2017-11-14	18:30	4	1		4		1	2			2		1	1		2	1	1	1	1		3	0	0	0	0	0	1	0	0	0	0	0	0	0	1	0
1030	M751	40	1	3		Olio	Oburin	1		2017-11-21	19:00	2017-11-22	09:00	1	1		1						1		1	1	0	1	1	1	1	1		1	0	0	0	0	0	0	1	0	0	0	0	0	0	1	0
1031	O-M578	59	1	9	Dokolo	Dokolo	Ayita	4	Teacher	2017-10-08	20:00	2017-10-09	16:00	3	2	dokolo hc 4	1						1		1	1	0	2	1	1	1	1		2	0	0	0	0	0	0	1	0	0	0	0	0	0	1	0
1032	M747	60	1	2		Asamuk	Takaramiem	1		2017-10-15	10:00	2017-10-17	11:00	1	1		4		1	2			2		1	2	1		1	1	1	1		2	0	0	0	0	0	0	1	0	0	0	0	0	0	1	0
1033	M779	27	1	1		Western Division	Nakatunya	4	Boda rider	2017-11-29	20:00	2017-11-29	21:00	1	1		2						2		2	1	0	1	1	2	1	1		2	1	0	0	0	0	0	0	1	0	0	0	0	0	0	0
1034	W333	57	2	1		Gweri	Gweri	1		2017-11-30	10:00	2017-11-30	12:00	1	1		4		2	2	3		2		1	1	0	2	1	1	1	1		2	1	0	0	0	0	0	0	1	0	0	0	0	0	0	0
1035	Or 1135	11	1	1		Northern Division	Madera	2		2017-11-24	16:00	2017-11-25	09:00	1	1		1						4		1	1	0	1	1	1	1	1		2	0	0	0	0	0	1	0	0	0	0	0	0	0	1	0
1036	Or 1119	15	2	2		Kapelebyong	Ongutoi	2		2017-11-19	18:00	2017-11-20	11:30	1	1		4		3	1	3		2		1	1	0	1	1	1	1	1		2	0	0	0	0	0	1	0	0	0	0	0	0	0	1	0
1037	Or 1120	34	2	2		Wila	Olwatai	1		2017-11-11	04:00	2017-11-22	10:00	1	2	amuria hc 4	2						1		2	1	0	1	1	1	1	1		2	0	0	1	0	1	0	0	0	0	0	0	1	0	0	0
1038	Or 1121	39	2	4		Otuboi	Alela A	1		2017-11-21	21:00	2017-11-22	11:00	1	1		2						1		2	1	0	1	1	1	1	1		2	0	0	0	0	0	1	0	0	0	0	0	0	0	1	0
1039	W327	17	2	4		Otuboi	Kadia	2		2017-11-19	17:00	2017-11-20	19:00	3	2	lwala hospital	4		1	2			2		1	1	0	2	1	1	1	1		3	0	1	1	1	0	0	0	0	0	0	0	0	0	1	0
1040	Or 1122	53	2	3		Kyere	Kamurojo	1		2017-11-27	16:00	2017-11-28	10:00	1	1		1						1		1	1	0	1	1	1	1	1		2	0	0	0	0	0	1	0	0	0	0	0	0	0	1	0
1041	Or 1123	36	2	1		Asuret	Obule	1		2017-11-26	19:00	2017-11-28	22:00	1	1		2						1		2	1	0	1	1	1	1	1		2	0	0	0	0	0	1	0	0	0	0	0	0	0	1	0
1042	Or 1134	1	1	1		Gweri	Alere	3		2017-11-28	18:00	2017-11-29	10:00	1	1		1						1		1	1	0	1	2	2	2	1		2	0	0	1	0	0	0	0	0	0	0	0	0	0	1	0
1043	Or 1124	11	1	1		Gweri	Awoja	3		2017-11-29	08:30	2017-11-29	10:00	1	1		1						1		1	1	0	1	2	2	2	1		2	0	0	0	0	0	1	0	0	0	0	0	0	0	1	0
1044	Or 1125	0.01	1	1		Katine	Olwelai	3		2017-11-28	02:00	2017-11-29	10:00	2	1		9	Birth trauma					5	Hospital	1	1	0	1	3	2	2	1		2	0	0	0	0	0	1	0	0	0	0	0	0	0	1	0
1045	Or 1126	6	2	1			Orwadai	3		2017-11-28	17:00	2017-11-30	10:00	2	1		1						1		1	1	0	1	2	2	2	1		2	0	0	1	0	0	0	0	0	0	0	0	0	0	1	0
1046	W323	42	2	9	Kampala	Ntinda	Ntinda	1		2017-11-24	13:00	2017-11-24	15:30	1	1		4		2	1	2		2		1	1	0	1		1	1	1		2	1	1	0	0	0	0	0	1	0	0	0	1	0	0	0
1047	W331	26	2	1		Asuret	Ocockchan	1		2017-11-26	11:00	2017-11-26	13:30	1	1		4		2	1	2		2		1	1	0	1	2	2	1	1		2	0	0	0	1	0	0	0	0	0	0	0	0	1	0	0
1048	W330	5	2	1		Northern Division	Camp Swahili	2		2017-11-24	19:00	2017-11-25	16:00	1	1		2						1		1	1	0	1	1	1	1	1		2	0	0	0	0	0	1	0	0	0	0	0	0	0	1	0
1049	M775	27	1	9	Agago	Patongo	Patongo	1		2017-11-06	12:00	2017-11-06	13:00	3	1		4		1	2			2		1	1	0	1	2	1	1	1		3	1	1	0	0	0	0	0	1	0	0	1	0	0	1	0
1050	W325	7	2	4		Bululu	Bululu	2		2017-11-20	18:00	2017-11-23	10:00	3	2	clinic	6						1		1	1	0	1	1	1	1	1		2	0	0	0	0	0	0	1	0	0	0	1	0	0	0	0
1051	Or 1128	6	2	4		Kakure		2		2017-11-01	10:00	2017-11-30	11:00	1	1		1						1		1	1	0	1	2	2	2	1		2	0	0	0	0	0	1	0	0	0	0	0	0	0	1	0
1052	Or 1129	14	1	2		Wera	Oyimai	2		2017-11-28	16:00	2017-11-30	12:00	1	1		1						1		1	1	0	1	2	1	2	1		2	0	0	0	0	0	1	0	0	0	0	0	0	0	1	0
1053	Or 1127	2	1	1		Eastern Division	Teso Inn	3		2017-11-29	15:00	2017-11-30	10:00	1	1		1						1		1	1	0	1	2	2	2	1		2	0	0	0	0	0	1	0	0	0	0	0	0	0	1	0
1054	W314	13	2	1		Northern Division	Camp Swahili	2		2017-10-31	19:00	2017-10-31	19:30	1	1		6						1		1	1	0	1	1	2		1		2	0	0	0	0	0	0	1	0	0	0	1	0	0	0	0
1055	Or 1130	3	2	3		Kamod		3		2017-12-02	16:00	2017-12-09	11:25	1	1		1						1		1	1		1	1	1	1	1		2	0	0	0	0	0	1	0	0	0	0	0	0	0	1	0
1056	Or 1131	67	2	1		Arapai	Agaya	1		2017-12-14	16:00	2017-12-18	10:00	1	1		4		2	3			2		1	1	0	1	1	1	1	1		1	0	0	0	1	0	0	0	0	0	0	0	0	0	1	0
1057	Or 1133	60	1	1		Asuret	Otatai	1		2017-12-14	06:00	2017-12-18	11:00	1	1		2						1		1	1	0	1	1	1	1	1		2	0	0	1	0	0	0	0	0	1	0	0	0	0	0	0
1058	M803	75	1	5		Toroma		1		2017-12-12	10:00	2017-12-12	11:30	4	2	katakwi hospital	4		1	3			2		1	1	0	1		2		1		2	0	0	0	0	0	0	1	0	0	0	0	0	0	1	0
1059	M775	48	1	2		Abarilela		1		2017-11-11	17:00	2017-11-23	16:00	1	2	ongutoi hc3	5						1		1	1	0	1	1	1	1	1		2	0	0	1	0	0	1	0	0	0	0	0	0	0	0	1
1060	M808	25	1	1		Western Division	Amen A	4	Boda rider	2017-12-12	18:30	2017-12-12	20:00	1	1		2						2		2	1	0	1	2	2	1	1		2	1	0	0	0	0	0	0	1	0	0	0	0	0	1	0
1061	M785	35	1	1		Asuret	Obule	1		2017-12-04	18:00	2017-12-04	19:45	1	1		1						1		2	1	0	1	1	1	1	1		2	1	0	0	0	0	0	0	1	0	0	0	0	0	0	0
1062	W353	39	2	3		Kyere	Ochaapa	1		2017-12-09	16:00	2017-12-10	15:00	1	2	kyere hc3	4		2	2	2		2		1	1	0	1	2	2		1		2	0	0	0	1	0	0	0	0	0	0	0	0	1	0	0
1063	O-M600	17	1	1		Soroti	Opiro	3		2017-12-05	19:00	2017-12-05	22:00	1	1		2						5	Trading Centre	4	1		2	1	1	1	1		3	1	1	0	0	0	0	0	0	0	0	0	1	0	0	0
1064	M783	30	1	5		Town Council	Town Council	4	Boda rider	2017-11-30	08:30	2017-11-30	10:30	1	1		4		2	1	2		2		1	1	0	1	1	1	1	1		2	1	1	0	0	0	1	1	1	0	0	1	1	0	0	0
1065	M798	28	1	1		Eastern Division	Kigandani	4	Boda rider	2017-12-07	10:00	2017-12-08	17:00	1	1		4		2	2			2		1	1		1	1	1	1	1		2	1	0	0	0	0	0	0	1	0	0	0	0	0	0	0
1066	M797	7	1	1		Northern Division	Madera	2		2017-12-09	13:00	2017-12-09	16:30	1	1		1						1		1	1		1	1	1	1	3		2	1	0	0	0	0	0	0	1	0	0	0	1	0	0	0
1067	M800	13	1	3		Pingire		2		2017-12-08	12:00	2017-12-13	09:00	4	2	serere hc4	4		2	3			2		1	1	0	1	2	2	1	1		2	1	0	0	0	0	0	0	1	0	0	0	0	0	1	0
1068	W344	5	2	1		Soroti	Central Ward	2		2017-12-05	19:00	2017-12-06	13:25	1	1		1						1		1	1	0	1	1	1	1	1		2	0	0	0	0	0	1	1	0	0	0	0	1	0	1	0
1069	W337	49	2	2		Acowa	Akore	1		2017-12-02	13:00	2017-12-02	13:30	3	1		4		1	3			2		5	1	0	1	1	1	1	1		3	0	0	0	0	0	1	1	0	0	0	0	0	0	1	0
1070	M793	8	1	1		Gweri	Omugenya	2		2017-12-09	13:00	2017-12-09	17:00	1	1		6						1		1	1		1	1	1	2	1		2	0	0	0	0	0	0	1	0	0	0	1	0	0	0	0
1071	M792	51	1	1		Western Division	Madera	4	Boda rider	2017-12-10	22:00	2017-12-10	23:00	4	1		4		2	1			2		1	2	0	1	1	1	1	1		2	1	0	0	0	0	0	0	1	0	0	1	1	0	0	0
1072	M791	43	1	1		Asuret	Asuret	1		2017-12-08	11:00	2017-12-08	13:00	1	1		4		1	1			2		1	1	1	1	1	1	1	3		3	1	0	0	0	0	0	0	1	0	0	0	1	0	0	0
1073	M782	1	1	1		Soroti	Opiyai B	3		2017-12-03	10:00	2017-12-03	11:00	1	1		5						1		1	1	0	1	1	2	1	1		2	0	0	1	0	0	0	0	0	0	0	0	0	0	0	1
1074	O-M598	24	1	3		Kyere	Kelim	2		2017-11-20	00:00	2017-11-20	06:40	1	1		4		2	1	2		2		1	2	0	2	1	1	1	1		1	0	1	0	0	0	0	0	0	0	0	0	1	0	0	0
1075	W341	22	2	2		Obalanga	Ogwatai	1		2017-11-13	16:00	2017-11-13	19:30	1	2	obalanga hc3	4		1	3			2		1	1	0	1	1	1	1	1		3	0	0	0	0	0	1	1	0	0	0	0	0	0	1	0
1076	W340	18	2	1		Northern Division	Aloet	2		2017-12-02	10:00	2017-12-02	11:00	1	1		4		2	2			2		1	1	0	1	1	1	1	1		2	0	0	0	0	0	0	1	0	0	0	1	0	0	0	0
1077	W308	9	2	2		Asamuk	Ojamai	2		2017-10-24	19:00	2017-10-27	11:00	1	1		6						1		1	1	0	1	2	2	1	1		2	0	0	0	0	0	1	0	0	0	0	1	1	0	0	0
1078	Or 1132	3	2	2		Acowa	Apujan	2		2017-12-17	17:00	2017-12-18	10:00	1	1		4		3	2	2		1		1	1	0	1	2	2	2	1		2	0	0	1	0	0	0	0	0	0	0	0	0	0	1	0
1079	M781	30	1	3		Kyere	Kelim	4	Prisoner	2017-11-27	15:30	2017-11-29	10:30	4	2	serere hc 4	8						5	Prison	2	1	0	1	2	1	1			2	0	0	0	0	0	0	1	0	0	0	0	0	0	1	0
1080	M788	4	1	3		Pingire	Kadungulu	3		2017-12-04	12:00	2017-12-04	13:00	1	2	serere hc 4	1						1		1	1	0	1	2	2	2	1		2	0	0	0	0	0	1	0	0	0	0	0	0	0	1	0
1081	M786	33	1	1		Soroti	Television	1		2017-11-29	19:30	2017-11-29	21:00	1	1		4		1	3			2		1	1	0	1	1	1	1	1		2	0	0	0	0	0	0	1	0	0	0	0	0	0	1	0
1082	M787	47	1	6		Kapir		1		2017-12-03	20:00	2017-12-03	22:00	1	1		4		2	1	2		2		1	1	0	1	2	1	1	1		2	0	0	0	0	0	1	1	0	0	0	0	1	0	1	0
1083	W338	20	2	3		Kateta	Akore B	1		2017-12-03	18:00	2017-12-04	13:00	1	2	serere hc 4	4		2	3			2		1	1	0	1	1	1	1	1		2	1	0	0	1	0	0	0	1	0	0	0	0	1	0	0
1084	W339	19	2	1		Asuret		1		2017-12-04	10:11	2017-12-04	14:00	1	1		2						5	Garden	2	1	0	1			1	1		2	0	0	0	1	0	1	0	0	0	0	0	0	1	0	0
1085	W326	80	2	1		Gweri	Awaliwal	1		2017-11-20	10:00	2017-11-22	17:40	1	1		1						1		1	1		1	1	1	1	1		2	0	0	0	0	0	0	1	0	0	0	0	0	0	1	0
1086	O-M604	28	2	1		Gweri	Abiya	1		2017-12-12	01:00	2017-12-13	13:45	1	1		2						1		2	1	0	1				1		1	1	0	1	1	0	0	0	0	0	0	0	0	1	0	0
1087	O-M603	37	1	1		Gweri	Abiya	1		2017-12-12	00:00	2017-12-13	14:00	1	1		2						1		2	3		2	1	1	1	1		1	1	0	1	0	0	0	0	0	0	0	0	1	0	0	0
1088	O-M605	35	1	1		Soroti	Town	4	Businessman	2017-12-12	00:00	2017-12-15	14:15	1			2						1		2	1		2	1	1	1	1		1	0	0	0	1	0	1	0	0	0	0	0	1	0	0	0
1089	O-M607	22	1	3		Kyere	Kelim	1		2017-12-06	22:00	2017-12-06	23:00	1	1		2						1		1	1		1				1		1	0	0	0	0	0	1	0	0	0	0	1	0	0	0	0
1090	O-M606	29	2	1		Asuret	Operoi	1		2017-12-06	19:00	2017-12-06	20:00	1	1		4		2	2	2		2		1	1	0	1				1		1	0	0	0	0	0	0	1	0	0	0	1	1	0	0	0
1091	O-M602	4	2	1		Western Division	Majengo	2		2017-12-10	10:00	2017-12-10	10:30	1	1		4		2	2	2		2		1	1	0	1				1		1	1	0	0	0	0	1	1	1	0	0	0	1	0	0	0
1092	O-M601	25	1	1		Arapai	Aminit			2017-12-10	22:30	2017-12-10	23:30	1	1		4		2	1	2		2		1	1	0	1	1	1		1		1	0	0	0	0	0	1	0	0	0	0	1	1	0	0	0
1093	O-M615	45	1	5		Magoro	Magoro	1		2017-12-19	09:00	2017-12-19	09:50	1	1		4		2	2	2		2		1	1	1	2			1	1		1	0	0	1	0	0	0	0	0	0	0	0	1	0	0	0
1094	O-M614	28	1	3				1		2017-12-19	21:00	2017-12-19	22:00	1	1		4		2	2	2		2		1	1		2			1	1		1	0	1	0	0	0	1	0	0	0	0	0	1	0	0	0
1095	O-M612	29	1	1		Kamuda	Lale	4	Boda rider	2017-12-17	11:00	2017-12-17	13:30	1	1		4		2	2	2		2		1	1	0			1	1	1		2	0	0	0	0	0	1	0	0	0	0	0	1	0	0	0
1096	O-M613	14	1	1		Eastern Division	Kichinjaji	2		2017-12-17	11:00	2017-12-17	13:30	1	1		4		2	2			2		1	1	0			1	1	1		1	0	0	0	0	0	1	1	0	0	0	0	1	0	0	0
1097	O-M611	22	1	1		Kamuda		1		2017-12-17	11:00	2017-12-17	13:30	1	1		4		2	1	2		2		1	1	0	2		1	1	1		1	0	1	0	0	0	1	0	0	0	0	1	1	0	0	0
1098	M811	28	1	2		Acowa	Ominai	1		2017-12-16	20:00	2017-12-16	22:00	1	1		2						2		2	2	1	1	1	1	1	4		2	1	0	0	0	0	0	1	1	0	0	0	1	0	0	0
1099	M790	31	1	6		Kapir	Atapara	4	Boda rider	2017-12-05	20:00	2017-12-05	20:30	1	1		4		2	1	2		2		1	1	0	1	1	1	1	1		2	0	0	0	0	0	0	1	0	0	0	0	0	0	1	0
1100	M807	22	1	1		Eastern Division	Moruapesur	4	Mechanic	2017-12-17	12:00	2017-12-17	12:20	4	1		4		2	1	2		2		1	1	0	1	1	1		4		2	1	0	0	0	1	0	1	1	0	0	0	1	0	0	0
1101	M814	24	1	1		Soroti	Pamba	4	Boda rider	2017-12-18	16:00	2017-12-18	17:30		1		4		2	1	2		2		1	1	0		1	1	1	1		2	0	0	0	0	0	1	1	0	0	0	1	1	0	0	0
1102	M795	62	1	1		Gweri	Dokolo	1		2017-12-09	10:00	2017-12-09	13:00	1	1		4		2	3			2		1	1	0	1	1	1	1	1		2	0	0	0	0	0	0	1	0	0	0	0	0	0	1	0
1103	O-M617	25	1	1		Arapai	Aloet	4	Security guard	2017-12-20	15:30	2017-12-20	16:50	1	1		1						2		1	1		1	1	1	1	1		1	0	0	0	0	0	0	1	0	0	0	0	1	0	0	0
1104	O-M616	51	1	1		Arapai	Aloet	4	Security guard	2017-12-20	15:30	2017-12-20	16:30	1	1		4		2	1	2		2		1	1		1	1	1	1	1		1	0	0	0	0	0	1	0	0	0	0	0	1	0	0	0
1105	W345	17	2	2		Wera	Opirai	2		2017-12-13	20:00	2017-12-13	21:00	4	2	kapir hc 3	4		2	2			2		1	1	0	1				1		2	1	1	0	0	0	0	0	1	0	0	1	1	0	0	0
1106	M810	34	1	1		Arapai	Aloet	4	Businessman	2017-12-15	22:00	2017-12-16	09:00	1	2	clinic	4		2	2	2		2		1	2	0	1	1	1	1	1		2	1	0	0	0	0	1	1	1	0	0	0	1	0	0	0
1107	M805	17	1	6		Kapir	Atapar	1		2017-12-13	18:30	2017-12-13	21:00	4	2	kapir hc 3	2						2		2	1	0	2	1	1	1	1		2	1	0	0	0	0	0	0	1	0	0	0	1	0	0	0
1108	M819	29	1	1		Soroti	Oderai	4	Businessman	2017-12-18	16:00	2017-12-18	16:10	1	1		2						3		2	1		2				1		2	0	0	0	0	0	1	0	0	0	0	0	0	0	1	0
1109	M809	1	1	3		Olio	Obulai	3		2017-12-17	21:00	2017-12-17	22:00	1	1		4		2	2	2		2		1	1	0	1		2		4		2	1	0	0	0	0	0	0	1	0	0	0	1	0	0	0
1110	W347	35	2	1		Eastern Division	Kengere	4	Nurse	2017-12-17	15:00	2017-12-17	15:20	3	1		4		2	3			2		1	1	0	1		1	1	1		2	0	0	0	0	0	0	1	0	0	0	0	1	0	1	0
1111	M812	30	1	1		Eastern Division	Kigandani	4	Businessman	2017-12-18	14:00	2017-12-18	15:00	1	1		2						3		2	1		2				1		2	1	1	0	0	0	0	0	1	0	0	0	1	0	0	0
1112	O-P138	9	1	3		Kyere	Okunguru	2		2017-12-18	21:00	2017-12-19	08:00	1	1		1						1		1	1	0	2		1	1	1		2	0	0	1	0	0	0	0	0	0	0	0	0	0	1	0
1113	O-M618	25	1	1		Katine	Ojom	1		2017-12-20	23:00	2017-12-21	02:00	4	1		3						5	Bar	2	2		2	1	1	1	1		3	1	0	0	0	0	0	0	1	1	0	0	1	0	0	0
1114	M820	28	1	1		Katine	Ajone	4	Businessman	2017-12-18	15:00	2017-12-18	15:30	4	1		4		2	1	2		2		1	1		2	1	1	2			3	0	1	0	0	1	1	1	0	0	0	1	1	0	0	0
1115	M804	26	1	1		Eastern Division	Teso Inn	4	Broker	2017-12-12	12:00	2017-12-12	13:30	4	1		3						1		2	2	0	1	2	2	1	1		3	1	0	0	0	0	1	0	1	0	0	1	0	0	0	0
1116	M813	7	1	1		Kamuda	Lale	2		2017-12-17	12:00	2017-12-17	13:00	1	1		4		2	2	2		2		1	1	0	1		1	1	1		2	1	0	0	0	0	0	0	1	0	0	1	1	0	0	0
1117	O-P139	16	1	1		Asuret	Otatai	2		2017-12-19	09:00	2017-12-19	09:30	1	1		3						1		1	1		2	1	1	1	1		2	0	0	0	0	0	1	0	0	0	1	0	0	0	1	0
1118	W348	27	2	4		Bululu	Olilim	4	Businesswoman	2017-12-18	20:00	2017-12-19	13:00	1	2	pristine medical clinic	4		2	2	2		2		1	1		1	2	2		1		3	1	0	0	1	0	0	0	1	0	0	0	1	1	0	0
1119	W360	65	2	1		Gweri	Opuyo	4	Boda rider	2017-12-23	18:00	2017-12-23	19:00	1	1		4		1	2			2		1	1	0	1	1	1	1	1		3	1	0	0	0	0	1	0	1	0	0	1	1	0	1	0
1120	W359	30	2	1		Katine	Ojom	1		2017-12-21	17:00	2017-12-25	14:00	3	2	doctors plaza	1						1		1	1	0	1	1	1	1	1		2	0	0	0	0	1	0	0	0	0	0	0	0	0	1	0
1121	W358	36	2	2		Orungo	Moruapas	1		2017-12-27	14:00	2017-12-27	15:30	3	1		4		1	2			2		1	1	0	2	1	1	1	1		3	1	0	0	0	0	1	1	1	0	0	1	0	0	1	0
1122	W356	40	2	1		Gweri	Agule	1		2017-12-26	16:30	2017-12-27	18:40	1	1		4		2	2	2		2		1	1		1		1		1		2	0	0	0	0	1	0	0	0	0	1	0	0	0	1	0
1123	M830	3	1	1		Arapai	Aloet	2		2017-12-27	11:00	2017-12-28	15:00	1	1		1						1		1	1		2			2	1		2	0	0	0	0	0	1	0	0	0	0	0	0	0	1	0
1124	Or 1134	3	1	1				2		2017-12-28	13:00	2017-12-29	08:30	1	1		1						1		1		0	2			2	1		2	0	0	0	0	0	1	0	0	0	0	0	0	0	1	0
1125	Or 1135	5	2	3		Kateta	Omagara	1		2017-12-27	15:00	2017-12-29	11:00	1	1		1						1		1		0	2			2	1		2	0	0	0	0	0	1	0	0	0	1	0	0	0	0	0
1126	Or 1159	2	2	1		Arapai	Dakabela	2		2017-12-25	15:00	2017-12-29	12:30	1	1		1						1		1	1	0	2			2	1		2	0	0	0	0	0	1	0	0	0	0	0	0	0	1	0
1127	M849	24	1	3		Kyere	Olupe	1		2017-12-24	10:00	2017-12-24	14:00	3	1		4		1	1			2		1	1	0	2	1	1		1		2	0	0	0	0	0	0	1	0	0	0	1	1	0	1	0
1128	O-M623	37	1	1		Western Division	Nakatunya	4	Brick molder	2017-12-25	22:00	2017-12-26	13:00	1	1		3						3		2	2		1	1	1	1	1		1	1	0	0	0	0	0	0	0	0	0	1	0	0	0	0
1129	M850	40	1	2				1		2017-12-26	12:00	2017-12-26	16:56	3	1		4		2	1			2		1	2		1	2	2		4		2	1	0	0	0	0	0	0	1	0	0	0	0	0	0	0
1130	O-M624	30	1	1		Gweri	Telamot	1		2017-12-24	21:00	2017-12-24	21:50	1	1		2						1		2	2						1		1	1	1	0	0	0	1	0	0	0	0	0	1	0	0	0
1131	O-M625	68	1	1		Soroti	Pamba	1		2017-12-25	14:10	2017-12-25	15:00	1	1		2						1		2	2		2				1		1	1	1	0	0	0	0	0	1	0	0	0	1	0	0	0
1132	W357	42	2	1		Northern Division	Amen B	1		2017-12-20	10:30	2017-12-23	14:00	1	1		2						1		1	1		1				1		2	0	0	0	0	0	0	1	0	0	0	0	1	0	0	0
1133	O-M622	14	1	1		Soroti	Central Ward	2		2017-12-21	20:30	2017-12-21	21:00	1	1		4		2	1			2		1	1		2				1		1	0	0	0	0	0	1	1	0	0	0	0	1	0	0	0
1134	O-M621	45	1	5		Magoro	Oputa	4	Boda rider	2017-12-21	16:10	2017-12-21	17:00	1	1		4		2	1	2		2		1	1						1		1	0	1	0	0	0	1	0	0	0	0	0	1	0	0	0
1135	W356	3	2	1		Eastern Division	Moruapesur	3		2017-12-09	12:00	2017-12-09	12:30	1	1		5						1		1	1	0	1				1		2	0	0	0	1	1	0	1	0	0	0	0	0	0	0	1
1136	W358	20	2	1						2017-12-10	21:30	2017-12-10	22:30	4	1		4		2	2	2		2		1	1		1				1		2	1	0	0	0	0	0	1	1	0	0	0	1	0	1	0
1137	W349	40	2	1		Kamuda	Lale	1		2017-12-17	12:00	2017-12-17	16:00	1	2	destiny clinic	4		2	2	2		2		1	1	0	1		1		1		3	0	0	0	1	0	0	1	0	0	0	0	0	1	1	0
1138	M836	42	1	3		Atira	Atira	1		2017-12-27	10:00	2017-12-30	09:00	3	1		1						1		1	1	0	1	1	1	1	1		2	1	0	0	0	0	0	0	1	0	0	0	0	0	0	0
1139	M831	28	1	3		Olio	Amakiyo	1		2017-12-27	17:00	2017-12-27	18:00	1	1		4		2	2			2		1	1		1	1	1	1	1		3	1	1	0	0	0	0	0	1	0	0	0	1	0	0	0
1140	M830	43	1	2		Acowa	Ajelek	4	Businessman	2017-12-29	18:30	2018-01-30	10:30	1	2	obalanga hc	4		1	2			2		1	1	0	1				1		3	0	1	0	0	0	0	1	0	0	0	0	1	0	1	0
1141	M818	62	1	2		Abarilela	Asilang	1		2018-01-18	16:00	2018-01-19	12:00	1	1		4		3	1			2		1	1		2				1		2	0	0	0	0	0	0	1	0	0	0	0	0	0	1	0
1142	M780	14	1	6		Kapir		2		2017-11-24	14:00	2017-11-25	17:00	1	1		1						1		1	1	0	1	1	1	1	1		2	0	0	0	0	0	0	1	0	0	0	0	0	0	1	0
1143	W354	80	2	2				3		2017-12-21	19:00	2017-12-28	11:30	1	2	amuria hc 4	1						1		1	1		2		1		1		2	0	0	0	0	0	0	1	0	0	0	0	0	0	1	0
1144	W353	10	2	3		Kateta		2		2017-12-27	10:00	2017-12-27	12:00	1	1		4		1	2			2		1	1		1				1		3	0	0	0	1	0	0	0	0	0	0	0	1	1	0	0
1145	M833	28	1	6		Kobwin	Atoot	1		2017-12-24	21:00	2017-12-25	11:00	4	2	ngora hc 4	4		2	1	2		2		1	1		2	1	1	1	1		3	0	0	0	1	0	0	1	0	0	0	0	0	1	1	0
1146	M835	27	1	1		Arapai	Abango	1		2017-12-30	22:00	2018-01-01	08:00	1	1		4		1	2			2		1	2		1	1	1	1	1		3	0	0	0	0	0	0	1	0	0	0	0	0	0	1	0
1147	M776	40	1	1		Asuret		4	Builder	2017-11-22	11:00	2017-11-24	13:00	1	2	joint clinic	1						1		1	1	0	1	1	1	1	1		2	0	0	0	0	1	0	0	0	0	0	0	0	0	1	0
1148	O-M626	36	2	1		Soroti	Ajip	3		2018-01-01	22:00	2018-01-02	00:00	1	1		2						1		2	1		2	1	1	1	1		1	1	0	0	0	1	0	0	0	0	0	0	1	0	0	0
1149	W0	43	2	3		Kyere	Abuket	1		2017-12-11	17:00	2017-12-12	21:00	3	2	mission hc	4		2	2	2		2		1	1	0	1	1			4		2	1	1	0	0	0	0	0	1	0	0	0	1	0	0	0
1150	W320	12	2	3		Kyere	Kelim	2		2017-11-11	15:00	2017-11-11	17:00	1	1		4		2	2	2		2		1	1	0	1	1	1	1	1		2	0	0	0	0	0	0	1	0	0	0	0	0	0	1	0
1151	M825	5	1	1		Gweri	Gweri	3		2017-11-25	14:00	2017-11-25	18:00	1	1		1						1		1	1		1	1	1	2	1		2	0	0	0	1	0	0	0	0	0	0	0	0	1	0	0
1152	M828	30	1	3		Bugondo	Bugondo	1		2017-12-21	10:00	2017-12-24	17:00	1	2	serere hc 4	2						1		2	1		2	1	1	1	1		2	0	0	0	0	0	0	1	0	0	0	0	0	0	1	0
1153	W329	32	2	2		Asamuk	Ajaki	1		2017-11-20	13:00	2017-11-20	18:00	1	2	tubur hc 3	4		1	3			5	Hospital	1	1	0	2	1	1	1	1		2	0	0	0	1	0	0	1	0	0	0	0	0	1	1	0
1154	M839	26	1	1		Katine	Katine	1		2017-12-30	10:00	2018-01-01	09:00	1	2	katine clinic	4		2	1			2		1	1		1	1	1	1	1		3	1	1	0	0	0	0	0	1	0	0	0	1	0	0	0
1155	M844	17	1	1		Gweri	Opuyo	2		2018-01-06	16:00	2018-01-06	20:00	1	1		2						1		2	1		2	1	1	1	1		2	0	0	0	1	0	0	0	0	0	0	0	0	1	0	0
1156	M826	74	1	2		Asamuk	Asamuk	1		2017-12-23	11:00	2017-12-23	19:00	3	1		2						1		2			2	1	1		1		2	0	0	1	0	0	0	0	0	1	0	0	0	0	0	0
1157	M847	39	1	1		Gweri	Opuyo	4	Boda rider	2018-01-06	21:00	2018-01-06	22:00	1	1		4		2	1	2		2		1	1		1				1		2	0	1	0	0	0	0	0	0	0	0	1	0	0	0	0
1158	M848	73	1	1		Asuret	Okunguro	1		2018-01-06	21:00	2018-01-06	22:00	1	1		4		2	2			2		1	1		1				1		2	1	0	0	0	0	1	0	1	0	0	0	1	0	0	0
1159	W351	38	2	9	Abim	Morulem	Obolokome	1		2017-12-10	19:00	2017-12-11	20:00	3	2	abim hospital	4		1	2			2		1	2	0	1	1	1	1	1		3	0	0	0	1	0	0	0	0	0	0	1	0	1	1	0
1160	W362	74	2	3		Kyere	Alilimo	1		2018-01-06	14:00	2018-01-06	19:00	1	2	apapai hc 4	4		1	2			2		1	1		1	1	1	1	1		2	0	0	1	0	0	0	0	0	0	0	0	1	0	0	0
1161	W363	70	2	3		Kyere	Alilimo	1		2018-01-06	14:00	2018-01-06	19:00	1	1		4		1	2			2		1	1		1	1	2		1		2	0	0	0	1	0	0	0	0	0	0	0	0	0	1	0
1162	W364	1	2	2		Acowa	Akoromit	3		2018-01-08	08:00	2018-01-08	14:00	1	1		4		3				1		1	1		1				1		2	0	0	0	0	0	0	1	0	0	0	0	0	0	1	0
1163	O-M628	25	1	1		Northern Divison	Kichinjaji	2		2018-01-06	15:00	2018-01-06	16:40	1	1		4		1	2	2		2		1	1	0	1	1	1	1	1		1	1	1	0	0	0	1	1	0	0	0	0	1	0	0	0
1164	O-M627	21	1	1		Arapai	Arapai	4	Referee	2018-01-06	15:00	2018-01-06	16:40	1	1		4		2	1	2		2		1	1	0	1	1	1	1	1		2	0	0	0	0	0	1	0	0	0	1	0	1	0	0	0
1165	W01	80	2	5		Kapujan		3		2018-01-08	15:30	2018-01-08	20:00	1	1		1						1		1	2		2			1	1		2	0	0	0	0	0	0	1	0	0	0	0	0	0	1	0
1166	W355	80	2	1		Aloet	Arabaka	3		2017-12-10	05:00	2017-12-10	11:00	4	1		1						1		1	1	0	1				1		2	0	0	0	0	0	0	1	0	0	0	0	0	0	1	0
1167	M824	78	1	1		Arapai	Gweri	1		2017-12-15	16:16	2017-12-21	19:00	1	1		4		2	2			2		1	1		2		1	1	1		3	1	0	1	0	0	0	0	1	1	0	0	1	0	1	0
1168	M806	6	1	1		Eastern Division	Kichinjaji	2		2018-01-10	13:00	2018-01-10	13:30	1	1		1						4		1	1	0	2				1		2	0	0	0	0	0	1	0	0	0	0	0	0	0	1	0
1169	M799	20	1	1		Western Division	Senior Quarters	4	Boda rider	2018-01-08	15:00	2018-01-08	20:00	3	2	odudui hc 2	4		2	1	2		2		1	1	0					2		3	1	1	0	0	0	1	1	1	0	0	1	0	0	0	0
1170	M823	11	1	1		Kamuda	Oyomai	2		2017-12-20	11:00	2017-12-25	10:00	1	1		1						1		1	1	0	2				1		2	0	0	0	0	0	0	1	0	0	0	1	0	0	0	0
1171	M800	8	1	3		Olio	Okulonyo	3		2018-01-07	11:00	2018-01-08	08:00	1	2	clinic	1						1		1	1	0	2				1		2	0	0	0	0	0	1	0	0	0	0	0	0	0	1	0
1172	M808	12	1	1		Arapai	Akaikai	2		2018-01-10	11:00	2018-01-10	12:00	1	1		1						1		1	1	0	1				1		3	1	1	0	0	0	1	0	0	0	0	0	1	0	1	0
1173	M837	80	1	2		Abarilela	Omazila	1		2017-12-16	17:00	2018-01-02	10:00	1	1		1						1		1	1		1	1	1	1	1		2	0	0	0	0	0	0	1	0	0	0	0	0	0	1	0
1174	M778	89	1	4		Alwa	Kewoli	3		2017-11-28	20:00	2017-11-28	21:30	1	1		1						1		1	2	0	1	1	1	1	1		2	0	0	0	0	0	0	1	0	0	0	0	0	0	1	0
1175	M809	80	1	6		Kobwin		1		2018-01-14	18:00	2018-01-15	09:30	1	1		1						1		1	1	0	2	1	1		1		2	1	1	0	0	0	0	0	1	0	0	1	1	0	0	0
1176	Or 1154	50	2	1		Kamuda	Owinyi	1		2018-01-12	14:00	2018-01-17	10:00	1	1		1						1		1	1	0	1	1	1	1	1		2	0	0	1	0	0	0	0	0	1	0	0	0	0	0	0
1177	Or 1153	8	1	2		Kuju	Odungoi	2		2018-01-06	14:00	2018-01-16	10:00	1	1		1						5	Swamp	1	1	0	1	1	2	2	1		2	0	0	0	0	0	1	0	0	0	0	0	0	0	1	0
1178	Or 1152	10	2	3		Bugondo	Kamod	2		2018-01-15	06:00	2018-01-16	10:00	1	1		1						1		1	1	0	2				1		2	0	0	0	0	0	1	0	0	0	0	0	0	0	1	0
1179	O-M644	27	1	1		Western Division	Lubiri Cell	4	Police officer	2018-01-22	09:00	2018-01-22	10:30	3	1		4		2	2	2		2		1	1		2		1	1	1		1	0	0	0	0	0	0	1	0	0	1	0	0	0	0	0
1180	O-M632	22	1	1		Western Division	Pamba	4	Builder	2018-01-13	19:00	2018-01-13	20:10	1	1		4		2	1			2		1	1	0	1	1	1	1	1		2	1	1	0	0	0	1	1	0	0	0	1	1	0	0	0
1181	O-M631	28	1	1		Soroti	Pamba	4	Boda rider	2018-01-13	19:00	2018-01-13	20:10	1	1		4		2	2			2		1	1	0	1	1	1	1	1		3	1	1	0	0	0	1	1	0	0	0	1	1	0	0	0
1182	W350	28	2	1		Western Division	Senior Quarters	4	Businesswoman	2017-12-21	20:30	2017-12-21	21:00	4	1		8						2		4	1	0	1	1	1	1	4		3	0	0	0	0	1	1	0	0	0	0	1	0	0	1	0
1183	Or 1160	12	1	1		Arapai	Agirigiroi	2		2017-12-28	13:00	2017-12-29	08:30	1	1		1						1		1	1	0	2			2	1		2	0	0	0	0	0	1	0	0	0	1	0	0	0	0	0
1184	W375	48	2	1		Gweri	Akuya	1		2018-01-19	21:00	2018-01-20	02:00	4	1		2						1		1	1	0	2				1		2	0	0	1	0	0	1	0	0	0	1	0	1	0	0	0
1185	Or 1168	55	2	1		Asuret	Adacar	1		2018-01-21	07:00	2018-01-22	11:00	1	1		1						1		1	1	0	1	1	1	1	1		2	0	0	0	0	0	0	1	0	0	0	0	0	0	1	0
1186	Or 1162	26	1	3		Kateta	Ojepai	2		2018-01-21	17:00	2018-01-22	10:00	1	1		4		2	2	2		2		1	2	0	1	1	1	1	1		2	0	0	0	0	0	0	1	0	0	0	0	0	0	1	0
1187	Or 1169	22	1	1		Soroti	Central Cell	4	Surveyor	2018-01-22	12:00	2018-01-22	13:35	1	1		4		2	2	2		2		1	1	0	1	1	1	1	1		2	0	0	0	0	0	0	1	0	0	1	0	0	0	0	0
1188	Or 1163	7	1	2		Amuria	Achiya	3		2018-01-21	18:30	2018-01-22	09:00	1	1		1						1		1	1	0	1	2	2	2	1		2	0	0	0	0	0	1	0	0	0	0	0	0	0	1	0
1189	Or 1164	16	1	3		Olio	Obuli	2		2018-01-15	18:00	2018-01-22	11:00	1	1		1						1		1	1	0	1	1	1	1	1		2	0	0	0	0	0	1	0	0	0	0	0	0	0	1	0
1190	Or 1166	5	2	3		Atira	Adipala-Agule	3		2018-01-21	17:00	2018-01-22	10:00	1	1		1						1		1	1	0	2	2	2	2	1		2	0	0	1	0	0	0	0	0	0	0	0	0	0	1	0
1191	Or 1149	8	1	1		Gweri	Agule	3		2018-01-21	16:00	2018-01-22	12:00	1	1		1						1		1	1	0	1	2	2	2	1		2	0	0	0	0	0	1	0	0	0	0	0	0	0	1	0
1192	Or 1167	70	1	4		Otuboi	Ogolai	1		2018-01-22	11:00	2018-01-22	11:30	1	1		4		2	2	2		2		1	1	0	1	1	1	1	1		2	0	0	0	0	0	0	1	0	0	0	0	0	0	1	0
1193	Or 1165	22	1	2		Akoromit	Arugwang	4	Teacher	2018-01-21	18:00	2018-01-22	10:00	1	1		4		2	1	2		2		1	1	0	1	1	1	1	1		2	0	0	0	0	0	1	0	0	0	0	0	0	0	1	0
1194	Or 1170	15	1	1		Kamuda	Asuroi	2		2018-01-18	15:00	2018-01-23	08:00	1	1		1						4		1	1	0					1		2	0	0	0	0	0	1	0	0	0	0	0	0	0	1	0
1195	M820	29	1	1		Arapai	Awaci	1		2018-01-18	21:00	2018-01-18	22:00	3	1		4		2	2	2		2		1	1		2				1		2	0	0	0	0	0	0	1	0	0	0	0	0	0	1	0
1196	M810	18	1	6		Kobwin	Madoch	2		2018-01-15	08:00	2018-01-15	09:00	4	1		2						1		1	1	0	2	1	1		1		2	1	1	0	0	1	0	0	1	1	0	0	0	0	0	0
1197	M811	13	1	1		Katine	Obuche	2		2018-01-16	14:00	2018-01-20	10:00	1	2	clinic	1						5	Swamp	1	1						1		2	0	0	0	0	0	0	1	0	0	0	0	0	0	0	0
1198	M812	13	1	1		Kamuda	Olwelai	2		2018-01-14	17:00	2018-01-16	20:00	1	2	clinic	2						1		1	1	0	2	1			1		2	0	0	0	0	0	0	1	0	0	0	0	0	0	1	0
1199	M819	19	1	1		Soroti	Olwalei	4	Boda rider	2018-01-19	13:00	2018-01-19	15:00	4	1		2						2		2	2					1	4		2	1	0	1	0	0	1	0	1	0	0	1	1	0	0	0
1200	M816	50	1	1		Eastern Division	Kengere	4	Chef	2017-12-31	11:00	2018-01-11	10:00	3	2	mbale clinic	5						3		1	1	0		1	1	1	1		2	0	0	0	1	0	0	0	0	0	0	0	0	0	0	1
1201	W373	70	2	2		Orungo	Abata	3		2018-01-12	18:00	2018-01-16	12:00	1	1		2						1		1	1	0	2	1	1	2	1		2	0	0	0	0	0	0	1	0	0	0	0	0	0	1	0
1202	Or 1158	26	1	3		Kyere	Abukit	1		2018-01-18	18:00	2018-01-19	11:00	1	2	kyere hc 3	1						1		1	2	0	1	1	1	1	1		2	0	0	0	0	0	1	0	0	0	0	0	0	0	1	0
1203	Or 1156	32	2	2		Obalanga	Akileng	1		2018-01-16	08:00	2018-01-17	10:10	1	2	obalanga hc 3	4		1				2		1	1	0	1	1	2	1	1		2	0	0	0	0	0	0	1	0	0	0	0	1	0	1	0
1204	Or 1155	35	1	2		Obalanga	Akileng	1		2018-01-16	08:00	2018-01-17	10:00	1	2	obalanga hc 3	4		1	2			2		1	1	0	1	1	1	1	1		3	0	0	0	0	0	0	1	0	0	0	0	0	0	1	0
1205	Or 1148	34	1	2		Wera	Sugur	1		2018-01-11	23:00	2018-01-12	10:00	1	1		4		3	1	2		2		1	2	1	1	1	1	1	1		2	0	0	0	0	0	1	0	0	0	0	0	0	0	1	0
1206	Or 1136	1	2	2		Ogolai	Ochocia	3		2018-01-09	15:30	2018-01-10	11:00	1	2	ochocia hc 3	2						1		1	1		2				1		2	0	0	0	0	0	0	1	0	0	0	0	0	0	1	0
1207	Or 1151	4	2	3		Serere	Oburin	2		2018-01-14	05:00	2018-01-15	11:00	1	1		4		3	2	2		2		1	1	0	1	2	2	2	1		2	0	0	0	0	0	0	1	0	0	0	0	0	0	1	0
1208	Or 1150	11	2	3		Serere	Oburin	2		2018-01-14	17:00	2018-01-15	11:00	1	1		4		3	2	2		2		1	1	0	1	1	2	1	1		2	0	0	0	0	0	0	1	0	0	0	0	0	0	1	0
1209	Or 1173	4	1	1		Kamuda	Olimai	3		2018-01-23	17:00	2018-01-24	12:00	1	1		1						1		1	1	0	1	2	2	2	1		2	0	0	0	0	0	1	0	0	0	0	0	0	0	1	0
1210	Or 1175	3	2	2		Wera	Aterai	3		2018-01-24	18:00	2018-01-25	11:00	1	2	wera hc 3	1						1		1	1	0	1	2	2	2	1		2	0	0	0	0	0	1	0	0	0	0	0	0	0	1	0
1211	Or 1174	68	1	2		Abarilela	Aaratom	1		2018-01-23	18:00	2018-01-24	15:00	1	1		2						1		2	2	0	1	1	1	1	1		2	0	0	0	0	0	1	0	0	0	0	0	0	0	1	0
1212	M807	24	1	2		Orungo		2		2018-01-10	17:00	2018-01-11	07:00	1	1		1						4		1	1	0	2				1		2	0	0	0	0	0	1	0	0	0	0	0	0	0	1	0
1213	M845	2	1	1		Asuret		3		2017-12-31	17:00	2018-01-02	10:00	1	1		5						1		1	1	0	2	1	1	1	1		2	0	0	0	0	0	1	0	0	0	0	0	0	0	0	1
1214	M840	65	1	4		Kobulubulu	Akwarkar	1		2018-01-02	10:00	2018-01-02	16:00	1	2	emmanuel clinic	4		2	1			2		1	2		1	1	1	1	1		3	1	0	1	0	0	0	0	1	1	0	0	0	0	0	0
1215	M838	27	1	1		Eastern Division	Orwadai	1		2018-01-01	10:00	2018-01-01	13:00	1	1		2						1		2	2		1	1	1	1	3		3	0	1	0	0	0	0	0	0	0	0	0	1	0	1	0
1216	M802	9	1	3		Kyere	Olupe	2		2017-12-24	16:00	2018-01-05	12:00	1	2	clinic	1						1		1	1	0	2		1	2	1		2	0	0	0	0	0	0	1	0	0	0	0	1	0	0	0
1217	M815	42	1	4				1		2018-01-08	08:00	2018-01-08	17:00	1	1		4		1	1			2		1	1	0	1	1	1	1	1		2	0	0	0	0	0	0	1	0	0	0	0	0	0	1	0
1218	M798	25	1	1		Kamuda	Agama	4	Boda rider	2018-01-06	20:00	2018-01-06	20:30	4	1		4		2	1			2		1	1	0	2		1	1	4		2	0	0	0	0	0	0	1	0	0	0	0	0	0	1	0
1219	M805	46	1	3		Pingire	Labwor	4	Fisherman	2018-01-08	09:00	2018-01-09	14:00	1	2	labwor clinic	4		2	1	2		2		1	2		1	1	2	1	4		3	1	1	0	1	0	1	1	1	0	0	1	1	1	1	0
1220	M817	13	1	1		Gweri	Awoja	2		2017-12-25	18:00	2018-01-18	15:00	1	1		1						1		1	1		2				1		2	0	0	0	0	0	0	1	0	0	0	1	0	0	1	0
1221	M796	18	1	9	Moroto			4	Cattlekeeper	2018-01-01	15:00	2018-01-06	12:30	1	2	st. kizito hospital	4		1	2			2		1	1	0		2	1	1	1		2	0	0	0	1	0	0	1	0	0	1	0	0	1	1	0
1222	Or 1157	32	2	2		Obalanga	Akileng	1		2018-01-16	08:00	2018-01-17	10:00	1	2	obalanga hc 3	4		1	2			2		1	1	0	1	1	1	1	1		2	0	0	0	0	1	0	0	0	0	0	0	1	0	0	0
1223	O-E2/136	10	1	6		Kapir	Kabala	3		2018-02-06	19:37	2018-02-06	21:00	4	1		4		1	3			2		1	1		2		1	1	1		3	1	0	0	0	0	1	1	1	0	0	1	1	0	0	0
1224	M846	15	1	2				2		2018-01-01	20:00	2018-01-01	22:00	1	1		4		1	3			2		1	1		1	1	2	1	3		3	1	0	0	0	0	1	1	1	0	0	0	1	0	1	0
1225	Or 1147	49	1	3		Serere		1		2018-01-09	11:00	2018-01-10	08:00	1	1		1						1		1	1		2				1		2	0	0	0	0	1	1	0	0	0	0	0	0	0	1	0
1226	Or 1146	6	1	1		Katine	Olwelai	2		2018-01-08	20:00	2018-01-10	15:00	1	1		1						1		1	1	0	2				1		2	0	0	0	0	0	1	0	0	0	0	0	0	0	1	0
1227	Or 1145	59	1	3		Kadungulu	Kagwara	1		2018-01-09	14:00	2018-01-10	08:00	1	2	serere hc 4	1						2		1	1	0	2				1		2	0	0	0	1	0	0	1	0	0	0	0	0	0	1	0
1228	M841	21	1	3		Pingire	Olwa	1		2017-12-29	22:00	2017-12-30	21:00	1	1		4		1	2			2		1	1	0	1	1	1	1	1		2	0	0	0	0	0	0	1	0	0	0	0	0	0	1	0
1229	Or 1181	38	1	1		Asuret		1		2018-01-31	09:00	2018-01-31	10:30	1	1		4		2	1	2		2		1	1		2				1		2	0	0	0	0	0	0	1	0	0	0	0	0	0	1	0
1230	O-M649	23	1	1		Soroti	Atoti	3		2018-02-06	20:00	2018-02-06	21:00	2	1		1						1		1	2		2				1		1	0	1	0	0	0	0	1	0	0	0	1	0	0	0	0
1231	O-M653	27	1	1		Eastern Division	Kichinjaji	3		2018-02-10	17:30	2018-02-10	18:00	1	1		1						1		1	1		2				1		1	1	0	0	0	0	0	1	1	0	0	0	1	0	0	0
1232	O-M562	27	2	1		Western Division	Amen B	1		2018-02-06	21:00	2018-02-06	21:15	1	1		4		2	2			2		1	1		2				1		1	1	0	0	0	0	0	1	1	0	0	1	0	0	0	0
1233	O-M648	24	2	1		Western Division	Amen B	4	Businesswoman	2018-02-06	21:00	2018-02-06	21:15	1	1		4		2	3			2		1	1						1		1	0	0	0	0	0	0	1	0	0	0	1	0	0	0	0
1234	O-M654	17	1	1		Soroti	Opuyo	1		2018-02-12	17:15	2018-02-12	18:00	3	1		2						5	Bar	2	2		2				1		1	1	0	0	0	0	0	0	1	0	0	1	0	0	0	0
1235	O-M650	12	2	1		Eastern Division	Moruapesur	1		2018-02-09	21:00	2018-02-09	21:30	3	1		2						1		2	1		2				1		1	1	1	0	0	1	0	0	0	0	0	0	1	0	0	0
1236	O-M656	30	2	1		Arapai	Dakabela	2		2018-02-14	17:00	2018-02-14	18:50	1	1		4		2	2	2		2		1	3		2	1	1	1	1		2	1	0	0	0	0	0	0	1	0	0	0	0	0	0	0
1237	O-P147	22	2	1		Soroti	Orwadai	3		2018-02-12	23:00	2018-02-13	15:18	1	1		2						1		2	1	0	2	1		1	1		1	0	0	0	0	1	0	0	0	0	0	0	1	0	0	0
1238	O-E95	46	2	1		Eastern Division	Swaria	1		2017-08-14	17:00	2017-08-14	18:00	1	1		1						1		1	1	0	2	1	1	1	1		2	0	0	0	0	0	1	0	0	0	0	0	0	0	1	0
1239	Or 1178	38	1	1		Asuret		1		2018-02-15	00:00	2018-02-16	13:00	1	1		2						1		2	2	0	1	1	1	1	1		2	0	0	0	0	0	0	1	0	0	0	0	0	0	1	0
1240	W396	18	2	1		Eastern Division	Kichinjaji	2		2018-02-15	00:30	2018-02-15	00:54	1	1		2						1		2	1		1	1	1		1		2	0	0	1	0	0	1	0	0	0	0	0	1	0	0	0
1241	W367	11	2	1		Asuret	Obule	2		2018-01-11	17:30	2018-01-11	19:30	1	1		1						1		1	1	0	2				1		2	0	0	0	0	0	0	1	0	0	0	0	0	0	1	0
1242	M831	22	1	2		Abarilela		4	Security guard	2018-01-30	20:00	2018-01-30	22:00	1	1		4		1	2			2		1	1	0	1				1		3	1	0	0	0	0	0	1	1	0	0	1	1	0	1	0
1243	M837	45	1	2		Wera	Olagar	1		2018-02-04	18:00	2018-02-05	00:01	1	1		2						1		2	2		2			1	1		3	0	0	1	0	0	1	0	0	1	0	0	1	0	1	0
1244	M661	28	1	1		Asuret	Mukura	4	Builder	2018-02-15	19:00	2018-02-15	22:00	1	1		6						2		2	1		2	1	1	1	1		2	0	1	0	0	0	0	0	0	0	0	1	0	0	0	0
1245	O-P146	40	2	1		Arapai	Obutei	1		2018-02-12	14:00	2018-02-13	12:00	1	1		2						1		2	1		2	1	1	1	1		1	1	0	0	0	1	0	0	0	0	0	0	1	0	0	0
1246	W393	37	2	9	Nakasongola	Lwampanga	Kikoiro	4	Businesswoman	2018-02-12	00:00	2018-02-12	04:00	1	1		4		1	2			2		1	1	0	2	1	1		4		2	1	0	0	0	0	1	0	0	0	1	0	0	0	0	0
1247	W394	33	2	9	Nakasongola	Lwampanga	Zengebe	4	Businesswoman	2018-02-12	00:00	2018-02-12	04:00	1	1		4		1	2			2		1	1		2	1	1		1		2	1	0	0	0	0	0	0	1	0	0	0	0	0	0	0
1248	M823	53	1	9	Kibuku	Kagumu	Nakitende	4	Tree cutter	2018-01-28	10:30	2018-01-28	17:00	1	2	obalanga hc	2						3		1	1	0	2	1	2		4		2	0	0	0	0	0	0	1	0	0	1	1	0	0	1	0
1249	M827	64	1	4		Lwala	Kalobo	4	Builder	2018-01-27	19:00	2018-01-28	13:30	1	1		2						1		2	1	0	1				1		2	0	0	0	0	0	1	1	0	0	0	0	1	0	1	0
1250	M843	22	1	1		Katine	Ajone	2		2017-12-31	22:00	2017-12-31	23:00	1	1		4		2	1	2		2		1	1		1	1		1	1		3	1	1	0	0	0	1	0	1	0	0	1	1	0	0	0
1251	M828	14	1	4		Kaberamaido	Aperikiro	2		2018-01-15	18:00	2018-01-22	08:00	1	2	dokolo hc 3	1						5	Swamp	1	1	0	1				1		2	0	0	0	0	0	1	0	0	0	0	0	0	0	0	0
1252	M803	56	1	2		Abarilela	Agule	3		2018-01-01	16:00	2018-01-03	11:00	1	1		1						1		1	1		2				1		2	0	0	0	0	0	0	1	0	0	0	0	0	0	1	0
1253	M797	20	1	2		Kapelebyong	Acowa	4	Boda rider	2018-01-07	18:00	2018-01-08	15:00	1	2	amuria hc 4	4		2	1	2		2		1	2		2	1	1	1	4		2	1	0	0	0	0	0	0	1	0	0	0	0	0	0	0
1254	M802	28	1	3				4	Fisherman	2017-12-14	13:00	2017-12-14	14:00	1	2	kaberamaido hc	3						1		2	2	1	1		1	2	1		2	0	0	1	0	0	0	0	0	1	0	1	0	0	0	0
1255	W386	40	2	3		Olio	Okulonyo	1		2018-02-02	03:00	2018-02-02	16:00	4	2	serere hc 4	2						1		2	1	1	2	1	1		1		3	0	1	1	0	0	0	1	1	0	0	0	1	0	1	0
1256	W383	49	2	1		Gweri	Opuyo	1		2018-02-02	21:30	2018-02-03	08:00	1	1		2						1		2	1		2	1	1		1		2	1	1	0	0	0	0	0	1	0	0	0	1	0	1	0
1257	M836	26	1	1		Gweri	Abeleti	1		2018-02-04	10:00	2018-02-04	17:30	1	1		2						1		4	1	0	1				1		3	1	1	0	0	0	1	0	1	0	0	1	1	0	0	0
1258	M841	6	1	1		Western Division	Opiyai	2		2018-02-04	08:00	2018-02-05	12:00	1	1		4		2	3			2		1	1	0	1				1		2	1	1	0	0	0	1	0	1	0	0	1	1	0	0	0
1259	W380	35	2	1		Arapai	Awasi	1		2018-01-31	12:00	2018-01-31	12:30	1	1		4		2	2	2		2		1	1	0	2				1		3	0	1	1	0	0	1	0	0	1	0	1	0	0	1	0
1260	M840	20	1	1		Kamuda	Agama	4	Boda rider	2018-02-05	19:00	2018-02-05	20:00	1	1		4		2	1	2		2		1	1	0	1			1	4		2	1	1	0	0	0	0	0	1	0	0	1	0	0	0	0
1261	M842	40	1	5		Usuk	Usuk	1		2017-12-23	17:00	2017-12-30	09:00	4	2	clinic amuna	4		1	2			2		1	2	0	1	1	1	1	1		2	0	0	1	0	0	0	0	0	1	0	0	0	0	1	0
1262	W351	36	2	2		Morungatuny	Akuya	1		2017-12-20	21:00	2017-12-21	14:00	1	2	amuria hc 4	2						1		2	2	1	2	1	2		1		2	0	0	0	0	0	0	1	0	0	0	0	1	0	1	0
1263	W378	92	2	1		Arapai	Odudui	3		2018-01-24	17:00	2018-01-25	09:00	1	1		1						1		1	1		2	1			1		2	0	0	0	0	0	0	1	0	0	0	0	0	0	1	0
1264	W377	16	2	2		Abarilela	Olelai	2		2018-01-25	15:00	2018-01-25	18:00	1	2	ongutoi hc 2	6						5	Swamp	1	1	0	2	1	1	1	1		2	0	0	0	0	0	0	1	0	0	0	1	0	0	0	0
1265	M824	60	1	1		Northern Division	Camp Swahili	3		2018-01-25	20:00	2018-01-25	21:40	1	1		4		2	3			2		1	1	0	1	1	1		4		2	1	0	0	0	0	0	0	1	0	0	0	0	0	0	0
1266	M834	38	1	1		Soroti	Opuyo	4	Soldier	2018-02-04	20:00	2018-02-04	21:00	1	1		4		2	3			2		1	2	1	1		2	1	1		2	0	0	0	0	0	0	1	0	0	0	0	0	0	1	0
1267	M842	23	1	1		Gweri	Aukot	4	Businessman	2018-01-31	10:00	2018-01-31	18:00	1	1		4		1	2			2		1	1	0	1		1	1	1		2	0	0	0	0	0	0	1	0	0	0	0	1	0	1	0
1268	Or 1177	59	2	8				1		2018-01-28	20:00	2018-01-30	12:00	1	1		1						1		2			2				1		2	0	0	0	0	0	1	0	0	0	0	0	0	0	1	0
1269	Or 1180	37	2	2		Orungo		1		2018-01-24	16:00	2018-01-31	12:00	1	2	st. clare	2						1		2	1		2				1		2	0	0	0	0	0	1	0	0	0	0	0	0	0	1	0
1270	O-M633	45	1	1		Gweri	Gweri	1		2018-01-30	10:00	2018-01-30	10:20	1	1		3						2		1	1	0	1				1		1	1	0	0	0	0	1	0	1	0	0	0	1	0	0	0
1271	O-M634	16	1	1		Asuret	Adala	2		2018-01-29	21:00	2018-01-30	09:00	1	2	osikai clinic	2						2		2	1		2				1		2	1	0	0	0	0	0	0	1	0	0	1	0	0	0	0
1272	O-E2/132	23	1	1		Soroti	Atooti	1		2018-02-06	16:00	2018-02-06	18:00	1	1		4		1	2			2		1	2		2	1	1	1	1		1	0	0	0	1	0	1	1	0	0	0	1	1	0	0	0
1273	O-E2/134	27	2	1		Western Division	Amen B	4	Businessman	2018-02-06	16:00	2018-02-06	18:00	1	1		4		1	2			2		1	1	1	2	1	1	1	1		2	0	0	0	0	0	0	1	0	0	0	0	1	0	0	0
1274	O-E2/133	24	2	1		Western Division	Amen A	4	Businesswoman	2018-02-06	16:00	2018-02-06	18:00	1	1		4		1	2			2		1	1	0	2	1	1	1	1		1	0	0	0	0	0	0	1	0	0	0	0	1	0	0	0
1275	M873	0.5	1	2		Kapelebyong		3		2018-02-16		2018-02-17	11:00	1	1		1						1		1	1	0	2				1		2	1	0	0	0	0	0	0	0	0	0	0	0	0	1	0
1276	M814	36	1	2		Kuju	Acomia	1		2018-01-13	15:00	2018-01-13	18:33	1	1		4		1	2			2		1	1	0	2				1		2	0	0	1	0	0	0	1	0	1	0	0	0	0	1	0
1277	O-E1/135	12	1	1		Western Division	Oderai	2		2018-02-05	20:30	2018-02-06	00:00	1	1		4		2	2			2		1	1		1			1	1		2	1	0	0	0	0	0	1	1	0	0	1	0	0	0	0
1278	Or 1202	68	2	2		Amuria	Amuria Tc	1		2018-01-30	17:00	2018-02-01	08:00	1	1		1						1		1	1	0	1	1	1	1	1		2	0	0	0	0	0	1	0	0	0	0	0	0	0	1	0
1279	W376	70	2	1		Kamuda	Amotot	1		2018-01-26	12:00	2018-01-26	13:00	1	1		4		3	1			2		1	1	0	2				1		3	0	0	0	0	0	0	1	0	0	0	0	0	0	1	0
1280	W382	30	2	1		Tubur	Akole	1		2018-01-23	21:30	2018-01-23	22:00	1	1		5						1		2	2		1	1	2	1	1		2	0	1	1	0	0	1	1	0	0	0	0	0	0	0	1
1281	W382	30	2	1		Tubur	Akole	1		2018-01-23	21:30	2018-01-23	22:00	1	1		5						1		2	2		1	1	2	1	1		2	0	1	1	0	0	1	1	0	0	0	0	0	0	0	1
1282	O-E1/134	55	1	1		Western Division	Oderai	4	Prison warden	2018-02-07	08:00	2018-02-07	11:00	4	1		4		1	2			2		1		0	2	1	1	1	1		2	0	0	0	0	0	0	1	0	0	0	0	1	0	0	0
1283	O-M636	22	2	1		Eastern Division	Moruapesur	1		2018-01-31	20:30	2018-01-31	21:00	1	1		6						1		1	2		2				1		1	0	0	0	0	0	0	1	0	0	0	1	0	0	0	0
1284	O-M637	21	2	1		Eastern Division	Kigandani	4	Businesswoman	2018-01-31	19:00	2018-01-31	20:00	1	1		2						1		2	2		2				1		1	0	1	0	0	0	1	0	0	0	0	0	1	0	0	0
1285	O-M639	23	2	1		Western Division	Amen B	3		2018-01-27	17:30	2018-01-27	19:00	1	1		6						5	Bar	1	2		2				1		1	0	0	0	0	0	1	0	0	0	0	1	0	0	0	0
1286	O-M640	29	1	1		Soroti	Olwelai	1		2018-01-28	18:30	2018-01-28	19:00	3	1		2						2		2	1		2				1		1	0	0	0	0	0	1	0	0	0	0	1	1	0	0	0
1287	O-M638	24	2	1		Soroti	Aukot	1		2018-01-28	20:30	2018-01-28	21:00	1	1		2						1		2	2		2				1		1	0	0	1	0	0	1	0	1	0	0	0	1	0	0	0
1288	M853	0.5	1	5		Magoro	Opeta	3		2018-01-23	21:30	2018-01-31	13:00	1	2	katakwi hospital	2						1		1	1	0	1			2	4		2	0	0	1	1	0	0	0	0	0	0	0	0	1	1	0
1289	M829	45	1	5		Toroma	Epaku Cell	1		2018-01-28	12:00	2018-01-30	11:00	4	2	toroma hc 4	4		1	2			2		1	2		2	1		1	3		2	1	1	0	0	1	1	0	1	0	0	0	1	0	0	0
1290	M826	22	1	1		Asuret	Owolo	4	Boda rider	2018-01-27	19:00	2018-01-27	19:30	1	1		4		2	1	2		4		1	1	0	1				1		2	0	0	0	0	0	0	1	0	0	0	0	0	0	1	0
1291	M848	21	1	4		Bululu	Prison	4	Prisoner	2018-02-07	08:00	2018-02-07	11:50	4	1		4		1	1			2		1	1	0	1				1		3	1	0	0	0	0	1	0	1	0	0	0	1	0	0	0
1292	O-E2/137	40	1	4		Bululu	Prison	4	Prisoner	2018-02-07	08:00	2018-02-07	11:00	4	1		4		1	2	2		2		1	1	0	2				1		2	1	0	1	0	0	1	0	1	0	0	1	0	0	0	0
1293	O-E1/139	17	1	4		Bululu	Prison	4	Prisoner	2018-02-07	08:00	2018-02-07	12:30	4	1		4		1	2			2		1	1	0	1		1	1	1		3	1	0	0	0	0	1	0	1	0	0	1	1	0	0	0
1294	M849	24	1	4		Bululu	Prison	4	Prisoner	2018-02-07	08:00	2018-02-07	12:00	4	1		4		1	2			2		1	1	0	1	1	1		1		2	0	0	0	0	0	1	0	0	0	0	1	1	0	0	0
1295	M847	21	1	4		Bululu	Prison	4	Prisoner	2018-02-07	08:00	2018-02-07	13:00	4	1		4		1	2			2		1	1	0	1	1	1		1		3	0	0	1	0	1	0	0	0	0	0	0	1	0	0	0
1296	M850	27	1	4		Bululu	Prison	4	Prisoner	2018-02-07	08:00	2018-02-07	12:20	4	1		4		1	2			2		1	1	0	1				1		2	1	0	1	0	0	0	0	1	0	0	0	1	0	1	0
1297	O-E1/138	32	1	4		Bululu	Prison	4	Warden	2018-02-07	08:00	2018-02-07	11:40	4	1		4		1	2			2		1	1	0	1	1	1		1		3	1	0	0	0	0	1	0	1	0	0	1	1	0	0	0
1298	O-E1/132	20	1	4		Bululu	Prison	4	Prisoner	2018-02-07	08:00	2018-02-07	11:30	3	1		4		1	2			2		1	1	0	1				1		2	0	1	0	0	0	0	1	0	0	0	1	1	0	0	0
1299	O-M647	57	1	4		Bululu	Prison	4	Prisoner	2018-02-07	08:00	2018-02-07	13:50	4	1		4		1	2			2		1	1	0	1	1	1		1		2	1	0	1	0	1	0	0	1	1	0	0	1	0	0	0
1300	O-E2/140	28	1	4		Bululu	Prison	4	Prisoner	2018-02-07	08:00	2018-02-07	11:40	4	1		4		1	2			2		1	1	0	1	1			1		2	1	0	1	0	1	0	0	1	1	0	0	0	0	1	0
1301	M852	18	1	4		Bululu	Prison	4	Prisoner	2018-02-07	08:00	2018-02-07	12:30	4	1		4		1	2			2		1	1	0	1				1		3	0	1	1	0	0	1	0	0	1	0	1	1	0	0	0
1302	O-M646	22	1	4		Bululu	Prison	4	Prisoner	2018-02-07	08:00	2018-02-07	11:30	4	1		4		1	2			2		1	1	1	2	2	1		2		3	1	0	1	0	0	0	0	1	1	0	1	1	0	0	0
1303	O-E1/137	26	1	4		Bululu	Prison	4	Prisoner	2018-02-07	08:00	2018-02-07	11:30	4	1		4		1	2	2		2		1	1		2				1		2	1	0	1	0	1	0	0	1	1	0	0	1	0	0	0
1304	M854	53	1	4		Bululu	Prison	4	Prisoner	2018-02-07	08:00	2018-02-07	11:45	3	1		4		1	2	2		2		1	1	0	2	1			1		2	0	1	1	0	0	0	0	0	1	0	1	1	0	0	0
1305	M844	16	1	4		Bululu	Prison	4	Warden	2018-02-07	08:00	2018-02-07	11:50	4	1		4		1	2			2		1	1	1	1		1	1	1		3	0	1	1	0	0	1	0	1	1	0	1	1	0	1	0
1306	M845	49	1	4		Bululu	Prison	4	Principal officer	2018-02-07	08:00	2018-02-07	11:30	4	1		4		1	2			2		1	1	0	1	1	1		1		2	1	1	0	0	0	0	0	1	0	0	1	1	0	0	0
1307	W371	2	2	1		Western Division	Nakatunya	3		2018-01-19	17:30	2018-01-19	18:00	1	1		5						1		1	1	0	2				1		2	0	0	0	0	0	1	1	0	0	0	0	0	0	0	1
1308	W361	75	2	6			Omito	1		2017-12-29	17:30	2018-01-03	10:30	1	1		1						1		1	1		2	1	2	1	1		2	0	0	0	1	0	0	1	0	0	0	0	0	1	1	0
1309	W389	49	2	1		Katine	Oricoi	1		2018-02-05	19:10	2018-02-05	22:00	1	1		4		2	2			2		1	1	0	1	1	1	1	1		2	0	0	0	0	0	1	0	0	0	0	0	1	0	0	0
1310	M846	27	1	4		Bululu	Prison	4	Prisoner	2018-02-07	08:00	2018-02-07	12:00	4	1		4		1	2			2		1	1	0	1				1		3	0	1	0	0	0	1	1	0	0	0	1	1	0	1	0
1311	M874	37	1	1		Eastern Division	Agip			2018-02-15		2018-02-16					1								1		1	2				1		2	0	0	0	0	0	0	1	0	0	0	0	0	0	1	0
1312	O-M699	0.25	1	1		Western Division	Nakatunya	3		2018-02-17	19:00	2018-02-17	20:00				4		2				2		1	1	0	2						2	0	0	0	0	0	0	0	1	0	0	0	1	0	0	0
1313	M867	22	1	1		Gweri	Alere	2		2018-02-15		2018-02-15	22:00	1			4		3	2			2		1	1		1	1	1	1	1		2	1	0	0	0	0	0	0	1	0	0	0	0	0	0	0
1314	M868	20	1	1		Soroti	Odichai			2018-02-16	19:00	2018-02-16	19:30				4		2	1	2		2		1	1		2				1		2	0	0	0	0	0	0	0	0	0	0	1	1	0	0	0
1315	M857	45	1	2		Abarilela	Amurur	1		2018-02-10	10:30	2018-02-11	16:00	1	2	abarilela hc 3	4		2	1	1		2		1	1	0					1		3	1	1	0	0	0	0	1	1	0	0	0	1	0	1	0
1316	M801	80	1	2		Orungo	Akerau	3		2018-01-01	20:00	2018-01-09	11:00	1	1		1						1		1	1		2				1		2	0	0	0	0	0	0	1	0	0	0	0	0	0	1	0
1317	O-M664	32	2	1		Northern Division	Camp Swahili	4	Businesswoman	2018-02-17	11:00	2018-02-17	14:15	1	1		2						5	Bar	2	1	0	2	1	1	1	1		1	1	0	1	0	0	1	1	0	1	0	1	1	0	0	0
1318	O-M660		1	1		Eastern Division	Akisim	4	Businessman	2018-02-16	18:30	2018-02-16	18:40	2	1		2						3		2	2	0	2	1	1	1	1		2	1	0	0	0	0	0	0	1	0	0	0	1	0	0	0
1319	M862	50	1	2		Abarilela	Ochali	1		2018-02-13	07:00	2018-02-13	11:00	4	2	abarilela hc 3	4		2	1	2		2		1	1		1	1			1		3	1	1	0	0	0	1	1	1	0	0	0	1	0	0	0
1320	O-M658	20	1	1		Arapai	Aloet	3		2018-02-15	17:00	2018-02-15	17:15	4	1		2						2		2	2		1	1	2	2	1		1	1	1	1	0	0	0	0	1	1	0	0	1	0	0	0
1321	W402	18	2	1		Eastern Division	Kichinjaji	2		2018-02-14	00:10	2018-02-15	00:45	1	1		2						1		2	1		1	1	1		1		2	1	0	0	0	0	1	0	1	0	0	1	1	0	0	0
1322	W401	9	2	6		Kapir		2		2018-01-14	16:00	2018-01-14	17:00	1	1		4		3	1			2		1	1	0	2				1		2	0	0	0	0	0	1	0	0	0	0	0	0	0	1	0
1323	W374	63	2	1		Kamuda	Lale	1		2018-01-18	19:00	2018-01-20	23:00	1	1		1						2		1	1		2				1		2	0	0	0	0	0	0	1	0	0	0	0	0	0	1	0
1324	W397	16	2	1		Western Dvision	Nakatunya	3		2018-02-15	13:00	2018-02-15	13:30	1	1		5						1		1	1	0	2				1		2	0	1	0	0	0	1	1	0	0	0	0	0	0	0	1
1325	W368	33	2	1		Asuret	Ajera	1		2018-01-16	08:00	2018-01-16	10:00	4	1		4		1	1			2		1	1	0	1	2	3	2	4		3	1	1	0	0	0	0	1	1	0	0	0	0	0	1	0
1326	W392	1	2	1		Soroti	Orwadai	3		2018-02-09	13:00	2018-02-11	12:00		2	serere hc 4	5						1		1	1	0	2				1		2	0	0	0	1	0	1	1	0	0	0	0	0	0	0	1
1327	O-M659	30	1	1		Western Division	Pamba	3		2018-02-15	17:00	2018-02-15	17:15	4	1		2						2		2	3		1				1		2	1	1	1	0	0	0	0	1	0	0	0	1	0	0	0
1328	M871	46	1	9	Dokolo	Dokolo				2018-02-17	20:00	2018-02-18	12:30		2	dokolo hc 4	4		2	1	1		2		1	1		2	1	1	1	1		3	0	0	0	0	0	1	1	0	0	0	0	0	0	1	0
1329	Or 1184	7	2	2		Kapelebyong	Olobai	2		2018-02-18	18:00	2018-02-19	09:00	1	1		1						1		1	1	0	1				1		2	0	0	0	0	0	1	0	0	0	0	0	0	0	1	0
1330	M839	52	1	1		Arapai	Mugana	4	Businessman	2018-02-03	01:00	2018-02-05	11:00	4	1		2						1		2	2	0			1	1	3		3	1	1	0	0	1	0	0	1	0	0	1	1	0	0	0
1331	M872	11	1	1		Asuret	Olwelai	2		2018-02-18	16:00	2018-02-18	17:00	1	1		2						1		1	1		1	1	2	2	4		2	1	0	0	0	0	0	0	1	0	0	0	0	0	0	0
1332	W357	50	2	3		Bugondo	Bugondo	1		2017-12-09	09:30	2017-12-13	10:00	1	1		1						5	Garden	1	1	0	1				1		2	0	0	0	0	0	0	1	0	0	0	0	0	0	1	0
1333	W399	67	2	5		Katakwi	Abwagel	4	Businesswoman	2018-02-15	15:00	2018-02-15	17:00	1	1		4		2	3			2		1	1	0					1		2	0	0	0	0	0	1	1	0	0	0	0	1	0	1	0
1334	W335	9	2	1		Eastern Division	Kichinjaji	2		2017-12-03	11:00	2017-12-03	14:00	1	1		1						1		1	1	0	1	1	1	2	1		3	1	0	0	0	0	0	1	1	0	0	0	1	0	0	0
1335	O-M668	20	2	1		Gweri	Gweri	3		2018-02-17	11:00	2018-02-17	18:00	1	1		2						1		2	1	0		1	1	1	1		3	0	0	0	0	0	1	1	0	0	0	1	0	0	1	0
1336	W390	0.17	2	2		Kapelebyong	Okunguro	3		2018-02-01	13:00	2018-02-07	10:00	1	1		1						1		1	1	0					1		2	0	0	0	0	0	0	1	0	0	0	0	0	0	1	0
1337	O-M670	35	1	1		Soroti	Gweri	1		2018-02-19	06:00	2018-02-19	09:00	1	1		4		2	1	2		2		1	2		1	1		2	1		1	0	0	1	0	0	1	1	0	0	0	0	1	0	0	0
1338	O-M671	19	2	5		Katakwi	Agoret	1		2018-02-19	14:00	2018-02-19	14:30	1	1		4		2	2			2		1	1		1	1			1		1	1	0	0	0	0	1	0	0	0	0	0	1	0	0	0
1339	O-M665	28	1	9	Dokolo	Abata	Abalang	4	Security officer	2018-02-19	08:30	2018-02-19	09:00	1	1		4		2	1	2		2		1	1	0		1	1	1	1		1	0	0	0	0	0	0	1	0	0	0	0	1	0	0	0
1340	O-M669	21	1	1		Soroti	Opiyai	4	Boda rider	2018-02-18	22:30	2018-02-19	07:30	1	1		2						2		2	1		1				1		1	0	0	0	0	0	0	1	0	0	0	0	1	0	0	0
1341	O-M672	21	1	5		Katakwi	Agopet	4	Boda rider	2018-02-19	14:00	2018-02-19	14:30	1	1		4		2	1	1		2		1	1		1	2		2	1		1	0	1	0	0	0	1	0	0	0	0	0	1	0	0	0
1342	Or 1179	60	2	1		Katine	Merok	1		2018-02-15	09:00	2018-02-16	13:00	1	1		1						1		1	2	0	1	1	1	1	1		2	0	0	0	0	0	1	0	0	0	0	0	0	0	1	0
1343	Or 1220	7	2	2		Amuria	Abyawera	2		2018-02-14	17:00	2018-02-15	07:45	1	1		1						1		1	1		1				1		2	0	0	0	0	0	1	0	0	0	0	0	0	0	1	0
1344	O-P148		2	1		Soroti	Opuyo	1		2018-02-15	07:00	2018-02-15	09:45				4		2		2		2		1					1	1	1		3	0	0	0	0	0	1	0	0	0	1	1	0	0	1	0
1345	O-P150	74	1	1		Arapai	Aloepet	1		2018-02-15	06:00	2018-02-15	11:32				1						3		1	1				1		1			0	0	0	0	0	0	1	0	0	1	0	0	0	1	0
1346	Or 1183	54	1	3				1		2018-02-12	20:00	2018-02-19	11:00	1	2	serere hc 4	2						1		2	2	0	1				1		3	0	0	0	0	0	0	1	0	0	0	0	1	0	1	0
1347	O-M674		1	3		Pingire	Agule	1		2018-02-10	11:00	2018-02-20	09:00	3	2		1						1		1	1			1	1		1		2	0	0	0	1	0	1	0	0	0	0	0	0	0	0	0
1348	O-E1/145	35	1	1		Northern Division	Kichinjaji	4	Businessman	2018-02-16	05:00	2018-02-16	09:00	1	1		4		1	2			2		1	1	0					3		3	0	1	1	0	0	0	1	0	1	0	1	0	0	1	0
1349	O-M677	13	1	1		Western Division	Pamba	1		2018-02-20	21:00	2018-02-20	21:30	3	1		1					2	1		1	1	0	2	1	1	1	1		2	0	0	0	0	0	0	1	0	0	0	0	0	0	1	0
1350	O-M673	17	2	2		Willa	Alere	2		2018-02-19	15:00	2018-02-19	22:15	3	2	amuria hc 4	4		2	2	2		2		1	1	0	1	1	1	1	3	8	2	1	0	0	0	0	0	0	1	0	0	0	0	0	0	0
1351	W372	15	2	4		Kalaki	Katang	2		2018-01-18	00:10	2018-01-19	16:00	1	2	kalaki hc 3	1						1		1	1	0	2	1	1	2	1		2	0	0	0	0	0	0	1	0	0	0	0	0	0	1	0
1352	O-E2/146	31	1	1		Soroti	Camp Swahili	4	Painter	2018-02-21	20:00	2018-02-22	13:00	2	1		6						2		1	1	0	2	1	1	1	1		1	0	0	0	0	0	0	1	0	0	0	1	0	0	0	0
1353	O-M662		1	1		Soroti	Dokomit			2018-02-16	19:00	2018-02-16	19:30	1	1		4		2		2		2		1		0	2	1	1	1	1		3	0	1	0	0	1	1	0	0	0	1	0	1	0	1	0
1354	O-M665	15	1	1		Arapai		4	Businessman	2018-02-16	19:00	2018-02-16	19:40	1	1		4		2	1	2		2		1	1	0	2	1	1	1	1		3	0	1	0	0	0	1	1	1	0	0	0	1	0	1	0
1355	M865	38	1	1		Asuret	Otaba	1		2018-02-12	00:00	2018-02-14	12:00	1	2	clinic	2						1		2	1	0	2	5			1	13	2	0	0	0	0	0	0	1	0	0	0	0	0	0	1	0
1356	M835	40	1	2		Wera	Onino	1		2018-02-05	17:30	2018-02-05	20:00	3	2	wera hc 3	2						4		2	1	0	1	1	1	1	4		2	1	0	0	0	0	0	0	1	0	0	0	0	0	0	0
1357	M813		1	2		Kapelebyong	Olobai	1		2018-01-11	10:00	2018-01-12	11:00	4	2	kapelebyong hc	2						1		1	1	0	2	5			1		2	0	0	0	1	0	0	0	0	0	0	0	0	1	0	0
1358	M821	4	1	1		Western Division	Nakatunya	3		2018-01-26	10:00	2018-01-26	11:45	1	1		4		2	3	3		2		1	1	0	2				2		3	1	1	0	0	0	1	0	0	0	0	0	1	0	0	0
1359	O-P144	11	2	1		Soroti	Town	2		2018-02-13	7:00	2018-02-18	13:20	2	1		5						1		1	1	0	2	5	1	1	1		3	1	0	1	0	0	0	0	0	0	0	0	0	0	0	1
1360	W400	7	2	2		Wera		2		2018-02-14	17:00	2018-02-15		1	1		2						5	Borehole	1	1	0	1	5			1		2	0	0	0	0	0	1	0	0	0	0	0	0	0	1	0
1361	O-M670		1	2		Abarilela	Abarilela	2		2018-02-18	15:00	2018-02-18	19:00	1	2	abarilela hc 4	1					1	1		1	1	0	2	5	1	1	1		3	0	1	0	0	0	1	0	0	0	0	0	0	0	1	0
1362	O-M667	16	2	1		Gweri	Gweri	2		2018-02-17	16:00	2018-02-17	18:00	1	1		2						1		2	1	0	2	1	1	1	1		3	0	0	0	1	0	0	1	0	0	0	0	1	1	1	0
1363	O-M678	48	1	1		Kamuda	Agama	1		2018-02-21	19:00	2018-02-21	20:00	1	1		2						5	Bar	2	2		1	5			1		1	0	0	0	0	0	1	0	0	0	0	0	1	0	0	0
1364	M832	35	1	2		Apeduru		4	Security guard	2018-01-20	16:00	2018-01-30	09:00	1	2	mulago hospital	4		1	2			2		1	1	0	1	5			1		2	0	0	0	0	0	0	1	0	0	0	1	0	0	0	0
1365	Or 1190	1	2	1		Northern Division	Madera	3		2018-02-18	10:00	2018-02-22	11:30	1	1		1					2	1		1	1	0	2	5			1		2	0	0	0	0	0	0	1	0	0	0	0	1	0	0	0
1366	O-M676	22	1	2		Morungatuny	Aita	1		2018-02-17	21:00	2018-02-20	21:40	1	2	morungatuny hc	2						2		1	2	0	2	1	3	1	1	14	2	1	0	0	0	0	0	0	1	0	0	0	0	0	0	0
1367	Or 1191	21	2	1		Western Division	Nursing School	2		2018-01-25	15:00	2018-02-22	12:00	1	1		2						4		1	1	0	2	5			1		1	0	0	0	0	0	1	0	0	0	1	0	0	0	0	0
1368	Or 1187	4	1	1		Arapai	Omadira	2		2018-02-20	18:00	2018-02-22	09:00	1	1		1					2	5	Swamp	1	1		2	5			1		1	0	0	0	0	0	1	0	0	0	1	0	1	0	0	0
1369	Or 1189	50	1	2		Asamuk		1		2018-02-13	10:00	2018-02-22	09:00	1	1		1					1	2		1	1	0	2	5			1		1	0	0	0	0	0	0	1	0	0	0	0	0	0	1	0
1370	Or 1185	10	1	3		Kyere	Kachinga	2		2018-02-21	18:00	2018-02-22	12:00	1	1		1					1	2		1	1		2	5			1		1	0	0	0	0	0	1	0	0	0	0	0	0	0	1	0
1371	Or 1186	13	2	1		Arapai	Angeta	2		2018-02-21	15:00	2018-02-22	07:00	1	1		1					2	4		1	1		1				1		1	0	0	0	0	0	1	0	0	0	0	0	0	0	1	0
1372	M870	9	1	1		Soroti	Orwadai	2		2018-02-16	21:00	2018-02-16	21:20	1	1		3						4		1	1	0	2	5			1		2	0	0	0	1	0	0	0	0	0	0	0	0	1	0	0
1373	M877	26	1	1		Kamuda		4	Boda rider	2018-02-20	16:00	2018-02-20	16:20	1	1		4		2	1	2		2		1	1		2	1	1	1	1	14	3	0	1	0	1	0	1	0	0	0	0	1	1	1	0	0
1374	O-M666	20	1	5		Usuk	Aburosinge	1		2018-02-17	9:00	2018-02-17	17:00	1	2	katakwi hospital	2						3		1	1	0	2	1	1	1	1		2	0	0	0	0	1	0	0	0	0	0	1	0	0	1	0
1375	M879	19	1	1		Western Division	Pamba	1		2018-02-20	16:00	2018-02-20	16:30	3	1		4		2	1			2		1	1	0	2	1	1	1	2		2	0	0	0	0	0	0	1	0	0	0	0	0	0	1	0
1376	M878	32	1	1		Western Division	Pamba	1		2018-02-20	16:00	2018-02-20	16:30	3	1		4		2	1	2		2		1	1	0	1	1	2	2	1		3	0	0	0	0	0	1	1	0	0	0	0	0	0	1	0
1377	W408	1	2	1		Western Division	Amen B	3		2018-01-21	18:00	2018-02-22	07:00	1	2	clinic	5						1		1	1	0	1	5			1		2	0	0	0	1	0	1	0	0	0	0	0	0	0	0	1
1378	O-E2/147	26	1	1		Gweri	Opuyo	4	Boda rider	2018-02-23	10:10	2018-02-23	10:50	1	1		4		2	1	2		2		1	2		1	1			1		1	1	0	0	0	0	0	0	0	0	0	1	0	0	0	0
1379	M860	76	1	6		Kobuin	Okapel	3		2018-01-23	15:00	2018-02-08	09:00	1	1		1					2	1		1	1		2				1		2	0	0	0	0	0	0	1	0	0	0	0	0	0	1	0
1380	M833	1	1	1		Eastern Division	Kigandani	3		2018-02-01	10:00	2018-02-01	12:00	1	1		5						1		1	1	0	2	5			1		2	0	0	0	1	1	0	1	0	0	0	0	0	0	0	1
1381	M825	107	1	1		Eastern Division	Kigandani	3		2018-01-24	18:30	2018-01-27	10:00	1	1		1					2	1		1	1	0	1	1			1		2	0	0	0	1	0	0	1	0	0	1	0	0	1	1	0
1382	M855	38	1	1		Soroti	Awasi	4	Pastor	2018-02-11	17:00	2018-02-11	20:00	1	1		4		2	1	1		2		1	1	0	2	1			1		2	0	0	0	0	0	1	1	0	0	0	0	1	0	0	0
1383	M856	31	1	1		Kamuda	Agora	1		2018-02-06	19:30	2018-02-06	23:00	1	1		4		1	2			2		1	1	0	2	5	1	1	1		2	0	0	0	0	0	0	1	0	0	0	0	0	0	1	0
1384	W416	20	2	1		Western Division	Nakatunya	1		2018-02-25	17:30	2018-02-25	18:00	1	1		6						1		2	1	0	2	1	1	1	1		2	0	1	0	0	0	1	0	0	0	0	1	1	0	0	0
1385	W415	24	2	1		Western Division	Amen A	1		2018-02-25	21:00	2018-02-25	10:00	1	1		2						1		2	1	0	1	1	1	1	1		2	0	1	0	0	0	0	0	0	0	0	0	1	0	0	0
1386	O-M683	37	1	1		Soroti	Opuyo	4	Mechanic	2018-02-25	19:00	2018-02-25	19:40	1	1		4		2	1	2		2		1	2		2	1	1	1	1		3	1	0	0	0	0	1	0	0	0	0	0	1	0	0	0
1387	W413		2	3				1		2018-02-22	16:00	2018-02-22	17:00	3	1		4		1	3	3		2		1	1		1	5			4		3	1	0	0	1	1	0	0	1	0	1	0	1	1	0	0
1388	W409	55	2	2		Wera	Komolo	1		2018-02-20	9:00	2018-02-21	13:00	1	2	wera hc	3						5	Garden	1	1		1	5			1		2	0	0	0	0	0	1	0	0	0	0	1	0	0	1	0
1389	W395	10	2	1		Asuret	Otatai	2		2018-02-11	17:00	2018-02-11	20:00	1	1		1					1	1		1	1	0	1	5	1		4	12	3	1	0	1	0	0	0	0	1	1	0	0	1	0	1	0
1390	O-E2/141	9	2	1		Arapai	Onyoro	2		2018-02-16	12:30	2018-02-16	15:03	1	2	community clinic	1					1	1		1	1	0	2	1	2	2	1	8	3	0	0	0	1	0	1	0	0	0	0	0	0	1	1	0
1391	W366	52	2	3		Olio	Odungura	1		2018-01-08	9:30	2018-01-08	11:00	3	1		1					1	1		1	1	0	2	1	2		1		2	0	0	0	0	0	0	1	0	0	1	0	0	0	0	0
1392	W387	70	2	2		Abarilela	Katine-wera	1		2018-02-04	20:00	2018-02-05	09:00	1	1		2						1		2	1	0	2	5			1		2	0	0	0	0	0	0	1	0	0	0	0	0	0	1	0
1393	W355	25	2	5		Kapujan	Orimai	1		2018-02-20	15:00	2018-02-27	10:00	1	2	katakwi hospital	1					1	5	Garden	1	2	0	2	5			1		2	0	0	0	0	0	1	1	0	0	1	1	0	0	1	0
1394	M864	20	1	2		Abarilela		4	Broker	2018-02-14	13:00	2018-02-14	20:20	4	2	katakwi hospital	4		1	2			2		1	1	0	1	5			1	15	3	1	0	0	0	0	1	1	1	0	0	1	1	0	0	0
1395	M822	13	1	1		Gweri	Amoru	2		2018-01-16	10:00	2018-01-16	14:00	1	1		1					2	1		1	1	0	2	5			1		2	0	0	0	0	0	0	1	0	0	0	0	0	0	1	0
1396																																			0	0	0	0	0	0	0	0	0	0	0	0	0	0	0
1397	M885	5	1	1		Katine	Oculoi	3		2018-02-23	17:00	2018-02-23	18:00	1	1		4		1	3	3		2		1	1	0	1	5	3	1	4	3	2	1	0	0	1	0	0	0	1	0	0	1	0	1	0	0
1398	Or 1188	8	1	1		Northern Division	Madera	2		2018-02-21	17:00	2018-02-22	10:30	1	1		1					1	4		1	1	0	2	5			1		1	0	0	0	0	0	1	0	0	0	0	0	0	0	1	0
1399	O-M682	23	1	1		Gweri	Aukot	1		2018-02-25	19:00	2018-02-25	19:40	1	1		4		2	2	2		2		1	2	0	2	1	1	1	1		3	1	0	0	0	0	0	1	1	0	0	1	1	0	0	0
1400	M891	78	1	4		Anyara	Anyara	1		2018-02-20	18:30	2018-02-21	10:00	1	1		1					2	1		1	1		2	5			1		2	0	0	0	0	0	0	1	0	0	0	0	0	0	1	0
1401	O-M684	28	2	3		Atiira	Asilang	1		2018-02-26	16:00	2018-02-26	16:50	1	1		4		1	2	3		2		1	1	0	2	1	1	1	1	15	2	0	0	0	0	0	1	0	0	0	0	0	1	0	0	0
1402	M883	57	1	2		Acowa	Acowa	1		2018-02-23	10:00	2018-02-23	14:00	1	1		2						5	Garden	1	1	1	1	5			1		2	0	0	1	0	0	0	0	0	1	0	0	0	0	1	0
1403	W418	2	2	1		Soroti	Orwadai	3		2018-02-19	10:00	2018-02-24	13:00	1	2	clinic	1					1	1		1	1	0	1	5			1		2	0	0	0	0	0	0	1	0	0	0	0	0	0	1	0
1404	M896	35	1	1		Northern Division	Madera	3		2018-02-27	20:00	2018-02-27	21:00	4	1		2						2		4	2	0	2	5			1		2	1	1	0	0	0	0	0	1	0	0	0	1	0	0	0
1405	M894	17	1	1		Tubur	Ogolai	2		2018-02-24	20:00	2018-02-25	11:00	1	2	amuria hc 4	2						5	Borehole	1	1	0	2	5			1		2	0	0	0	0	0	1	0	0	0	0	0	0	0	1	0
1406	M884	24	1	1		Arapai		2		2018-02-23	19:30	2018-02-23	21:00	1	1		2						4		1	1	0	1	5			1		2	0	0	1	0	0	0	0	0	1	0	0	0	0	0	0
1407	W398	9	2	4		Kalaki	Kakure	2		2018-02-14	17:00	2018-02-16	07:00	3	2	kakure hc 3	4		3	2			1		1	1	0	1	5			1	15	2	0	0	0	0	0	0	1	0	0	1	0	0	0	1	0
1408	W417	50	2	3		Kateta	Ochapa	1		2018-02-26	16:00	2018-02-26	16:40	3	1		4		1	2	2		2		1	1	0	2	1	1	1	1	15	2	0	0	1	0	0	0	0	0	1	0	0	0	0	0	0
1409	O-M697	1	2	1		Northern Division	Madera	3		2018-03-18	20:00	2018-03-18	20:30	1	1		1					2	1		1	1	0	1	1	1	1	1		1	1	0	0	0	0	0	0	1	0	0	1	0	0	0	0
1410	O-M695	26	2	2		Amuria		4	Businesswoman	2018-03-17	8:00	2018-03-17	17:00	1	1		2						5	Bar	2	2		1	1	1	1	1		1	1	0	0	0	0	0	0	1	0	0	0	1	0	0	0
1411	M892	9	1	1		Soroti	Atirir B	2		2018-02-22	13:00	2018-02-26	14:00	1	2	atirir hc 2	1					1	5	Garden	1	1		2	5			1		2	0	0	0	0	0	0	1	0	0	0	0	1	0	0	0
1412	O-M694	22	2	1		Soroti	Orwadai	1		2018-03-12	17:00	2018-03-17	19:30	1	1		7						1		3	1	0	2	5			1		2	0	0	0	1	0	0	0	0	0	0	0	0	1	0	0
1413	O-M698	23	1	1		Western Division	Senior Quarters	1		2018-03-17	19:00	2018-03-17	20:00	1	1		2						5	Bar	2	2		1	1	1	1	2		1	1	1	0	0	0	0	1	1	0	0	1	1	0	0	0
1414	O-M699	40	1	9	Dokolo	Angaro		1		2018-03-16	19:00	2018-03-17	08:00	1	1		6						1		2	2		2	5			1		2	0	0	0	0	0	1	0	0	0	0	1	0	0	0	0
1415	O-M700	40	2	1		Soroti	Opuyo	1		2018-03-17	20:00	2018-03-17	20:30	1	1		7						1		3	1	1	2	5			1		2	0	0	0	1	0	0	0	0	0	0	0	0	1	0	0
1416	O-M696	0.33	1	1		Western Division	Oderai	3		2018-03-18	17:00	2018-03-18	18:00	1	1		1					2	1		1	1	0	1	1	1	1	1		1	1	0	0	0	0	0	0	1	0	0	1	0	0	0	0
1417	M955	30	1	2		Acowa	Afrika	1		2018-03-24	11:00	2018-03-24	11:30	1	1		4		1	2	3		2		1	1	0	2	5			1		2	0	0	0	0	0	1	1	0	0	1	0	1	0	0	0
1418	M953	9	1	1		Kamuda	Aminit	2		2018-03-24	18:00	2018-03-24	18:30	1	1		1					1	4		1	1	0	2	1	1	1	1		2	0	0	0	0	0	1	0	0	0	0	0	0	0	1	0
1419	W419	50	2	4		Anyara	Bongera	1		2018-02-24	08:00	2018-02-26	09:00	1	2	anyara hc 1	4		3	1	2		2		1	1	0	2	5			1	15	2	0	0	0	0	0	1	0	0	0	0	0	0	0	1	0
1420	O-E2/148	15	1	1		Katine	Atirir	2		2018-02-23		2018-02-26	20:40	1	1		1					2	1		1	1		1	1			2		3	0	1	0	1	0	1	0	0	0	1	0	1	0	0	0
1421	M897	8	1	1		Western Division	Nakatunya	2		2018-02-26	16:00	2018-02-26	16:30	1	1		3						1		1	1	0	1	5			1		2	0	0	0	0	0	1	0	0	0	0	1	0	0	0	0
1422	O-E2/135	23	1	1		Arapai	Arapai	4	Cyclist	2018-02-06	18:00	2018-02-06	19:00	1	1		4		2	1	2		2		1	1	0	2	1	1	1	1		2	0	0	0	0	0	0	1	0	0	0	1	0	0	0	0
1423	W414	13	2	3		Olio	Kikota	3		2018-02-20	16:00	2018-02-23	17:00	3	2	serere hc 4	1					1	1		1	1		2	5			1		2	0	0	0	1	0	0	1	0	0	0	0	0	0	1	0
1424	M888	13	1	3		Kyere	Omolok	2		2018-02-24	15:00	2018-02-24	23:00	1	2	clinic	6						5	Swamp	1	1	0	2	1	1	1	1	15	2	0	0	0	0	0	1	0	0	0	0	1	0	0	0	0
1425	M895	13	1	1		Eastern Division	Akisim	2		2018-02-04	14:00	2018-02-27	09:30	1	1		1					2	4		1	1	0	2	5			1		2	0	0	0	0	0	1	0	0	0	0	0	0	0	1	0
1426	M900	19	1	1		Soroti	Kamuda	1		2018-02-28	22:00	2018-03-02	10:00	1	1		4		2	1	2		2		1	2	0	1	1	1	1	3		3	1	0	0	1	1	0	1	1	0	0	1	1	0	1	0
1427	M907	65	1	2		Kapelebyong	Kapelebyong	1		2018-03-02	16:00	2018-03-03	08:00	1	2	amuria hc 4	4		3	1	2		2		1	1		1	1	1	1	1	8	2	0	0	0	0	0	0	1	0	0	0	0	0	0	1	0
1428	M908	30	1	1		Kamuda	Lalle	1		2018-03-01	9:00	2018-03-01	10:00	1	1		4		2	2	2		2		1	2	1	2	5			2	8	3	0	0	0	0	0	1	1	0	0	0	0	1	0	1	0
1429	M910	25	1	3		Olio	Olio	4	Teacher	2018-03-02	20:30	2018-03-03	09:40	1	2	clinic	1					2	4		1	1	0	2	5			1		2	1	0	0	0	0	0	0	1	0	0	1	1	0	0	0
1430	M889	45	1	4		Kalaki	Kakure	1		2018-02-23	22:00	2018-02-23	23:30	1	2	lwala hc 4	4		1	2	3		2		1	1	1	1	5			1		2	0	1	0	0	0	0	0	0	0	0	1	0	0	0	0
1431	M887	25	1	2		Kapelebyong	Ariabet	1		2018-02-24	00:00	2018-02-24	01:30	4	2	kapelebyong hc 4	2						1		2	1	0		5			1		2	0	0	1	1	0	0	0	0	1	0	0	0	1	0	0
1432	M909	49	1	1		Eastern Division	Swaria	1		2018-03-03	18:30	2018-03-03	19:00	1	1		4		1	3	3		2		1	1	1	1	5			1		3	1	0	0	0	0	0	0	1	0	0	1	1	0	0	0
1433	M912	6	1	1		Soroti	Orwadai	2		2018-03-03	14:00	2018-03-03	14:30	1	1		1					1	1		1	1		2	5			1		2	0	0	0	0	0	1	0	0	0	0	0	0	0	1	0
1434	M919	26	1	1		Gweri	Awoja-Angamya	4	Boda rider	2018-03-05	12:30	2018-03-06	13:00	1	1		4		1	1	3		2		1	1	0	2	5			1	12	2	1	1	0	0	0	0	1	1	0	0	1	1	0	0	0
1435	O-M686	63	1	4		Apapai	Agule	1		2018-02-28	20:00	2018-03-02	09:00	1	2	tirir hc 4	1					2	1		1	1	0	2	5	1	1	1		2	0	0	0	0	0	1	0	0	0	0	0	0	0	1	0
1436	W391	24	2	4		Anyara	Ongoromo	2		2018-02-08	18:00	2018-02-10	09:00	1	1		1					1	1		1	1	0	2	5			1		2	0	0	0	0	1	0	0	0	0	0	0	0	0	1	0
1437	W425	12	2	1		Arapai	Amotot	2		2018-03-03	15:00	2018-03-05	08:00	1	1		1					1	1		1	1		2	5			1		2	0	0	0	0	0	1	0	0	0	0	0	0	0	1	0
1438	W379	32	2	1		Kamuda	Odokomit	1		2018-01-28	21:00	2018-01-28	21:30	1	1		2						1		2	2		1	1	1		1		2	1	0	0	0	0	0	0	1	0	0	0	0	0	0	0
1439	O-E2/145	19	2	1		Soroti	Opuyo	1		2018-02-21	12:18	2018-02-21	12:30	1	1		1					1	1		1	1	0	1	1	1	1	1		3	1	0	0	0	0	0	1	1	0	0	0	1	0	1	0
1440	W407	19	2	1		Western Division	Pamba	2		2018-02-20	16:00	2018-02-20	16:30	3	1		4		2	2	2		2		1	1	0	2	1	1	1	1	15	2	0	0	0	1	0	1	0	0	0	0	1	1	1	0	0
1441	W412	6	2	1		Arapai	Dakabela	2		2018-02-22	18:00	2018-02-22	18:45	1	1		4		3	3	3		2		1	1	0	1	5			1	14	2	0	0	0	0	0	0	1	0	0	0	0	0	0	1	0
1442	W332	7	2	1		Eastern Division	Akisim	2		2017-11-28	8:00	2017-11-28	08:30	1	1		1					2	4		1	1	0	1	1	1	1	1		2	0	0	0	0	0	1	0	0	0	0	0	0	0	1	0
1443	W354	75	2	1		Arapai	Aloet	1		2017-12-01	16:30	2017-12-05	09:00	1	2	clinic	1					2	1		1	1	0	1	5	2	1	1		2	0	0	0	0	0	0	1	0	0	0	0	0	0	1	0
1444	W334	84	2	9	Amolatar	Amolatar	Nakatiti	1		2017-11-15	23:00	2017-12-01	10:00	3	1		1					2	1		1	1	0	1	1	1	1	1	14	2	0	0	0	0	0	0	1	0	0	0	0	0	0	1	0
1445	W352	10	2	2		Obalanga	Kuju	2		2017-12-01	16:00	2017-12-06	18:30	1	2	amuria hc 4	1					1	4		1	1	0	1	1	1		1		2	0	0	0	0	0	0	1	0	0	1	0	0	0	0	0
1446	W324	30	2	1		Gweri	Awoja	1		2017-11-22	16:00	2017-12-22	18:50	4	1		4		3	1	2		2		1	1	0	1	1	1	1	1	8	3	1	1	0	0	0	0	1	1	0	0	0	0	0	1	0
1447	W336	6	1	1		Soroti	Amen	2		2017-12-03	10:00	2017-12-03	15:00	1	1		1					1	1		1	1	0	2	1	1	1	1	15	3	1	0	0	0	0	0	0	1	0	0	0	1	0	1	0
1448	W422	28	2	4		Kakure	Ajaye-Oyomai	1		2018-02-24	21:00	2018-03-02	13:40	1	2	clinic	2						1		2	1		1	5			1	8	2	1	0	0	0	0	0	0	1	0	0	0	1	0	0	0
1449	W342	85	2	1		Katine		1		2017-12-05	8:00	2017-12-05	18:00	1	1		4		2	3	3		2		1	1		1	2	2	1	1	13	2	0	0	0	0	0	1	1	0	0	0	0	0	0	1	0
1450	W343	18	2	6		Agu		1		2017-12-04	20:00	2017-12-06	09:00	1	1		4		2	1	2		2		1	1	0	1	1	1	2	1		3	1	1	0	0	0	0	1	1	0	0	1	1	0	1	0
1451	M921	7	1	1		Asuret	Owalai	2		2018-03-06	14:00	2018-03-06	14:30	1	1		4		3	3	3		2		1	1		2	5			1		2	1	0	0	0	0	0	1	0	0	0	0	1	0	1	0
1452	O-M688	19	1	4		Kaberamaido		1		2018-02-28	9:00	2018-02-28	11:00	3	1		4		2	2	2		2		1	1		1	1	1	1	1		2	1	0	0	0	0	1	1	1	0	0	1	1	0	0	0
1453	O-M689	13	2	1		Gweri	Aukot	1		2018-03-01	19:00	2018-03-01	19:30	1	1		4		2	2	2		1		1	1		1	5			1	8	1	0	0	0	0	0	0	1	0	0	0	1	0	0	0	0
1454	O-M690	28	1	1		Northern Division	Otucopi	4	Businessman	2018-03-04	18:00	2018-03-04	18:30	1	1		4		2	2	1		2		1	2		1	5		1	1		1	0	0	0	0	0	1	0	0	0	0	1	1	0	0	0
1455	O-M691	26	1	1		Northern Division	Otucopi	4	Boda rider	2018-03-04	18:00	2018-03-04	18:30	1	1		4		2	1	2		1		1	1		1	5			1		1	1	0	0	0	0	0	1	1	0	0	1	1	0	0	0
1456	O-M692	39	1	1		Eastern Division	Kichinjaji	4	Technician	2018-03-11	22:00	2018-03-11	22:30	1	1		2						5	Bar	2	2		1	1	1	1	1		1	1	0	0	0	0	0	0	1	0	0	0	1	0	0	0
1457	W410	49	2	5		Katakwi	Alugorok	1		2018-02-19	17:00	2018-02-20	16:00	4	1		1					1	1		1	1	0	1	1	2	1	1		3	0	0	0	0	0	1	1	0	0	0	0	0	0	1	0
1458																																			0	0	0	0	0	0	0	0	0	0	0	0	0	0	0
1459	M914	5	1	1		Arapai	Odudui	3		2018-03-05	20:00	2018-03-06	10:00	1	1		1					2	1		1	1	0	2	5	1		1		2	0	0	0	0	0	1	0	0	0	0	0	0	0	1	0
1460	M918	16	1	2		Acowa	Akakuke	2		2018-03-05	22:00	2018-03-06	12:00	1	1		1					1	5	Church	1	1	0	1	5			1		2	0	0	0	0	0	1	0	0	0	0	0	0	0	1	0
1461	M913	1	1	1		Northern Division	Camp Swahili	3		2018-03-03	14:30	2018-03-04	09:00	1	2	clinic	5						1		1	1		2	5			1		2	0	0	0	0	0	0	1	0	0	0	0	0	0	0	1
1462	W461	33	2	4		Anyara	Komolo	1		2018-01-20	12:30	2018-01-20	23:00	1	2	lwala hospital	4		1	2	2		2		1	1	0	1	1	1	2	4	9	3	1	0	0	0	1	0	0	1	0	0	0	0	0	1	0
1463	W427	11	2	1		Arapai	Odudui	2		2018-03-06	16:00	2018-03-07	09:00	1	2	dakabela hc 3	1					2	2		1	1		1	1	1	1	3	14	2	1	0	0	0	0	0	0	1	0	0	0	0	0	0	0
1464	W426	6	2	1		Kamuda	Obar	2		2018-03-04	16:00	2018-03-05	13:00	1	1		1					1	1		1	1		1	5			1		2	0	0	0	0	0	1	0	0	0	0	0	0	0	1	0
1465	M932	38	1	1		Asuret	Omodoi	4	Boda rider	2018-03-12	11:30	2018-03-12	13:30	1	1		4		2	1	2		2		1	1		1	5			1		2	0	0	0	0	0	0	1	0	0	0	0	0	0	1	0
1466	M922	17	1	1		Gweri	Dokolo	1		2018-03-06	17:00	2018-03-06	17:30	1	1		3						3		1	1	0	2	1	1		1	14	2	0	0	0	0	0	0	1	0	0	0	1	0	0	0	0
1467	M931	60	1	3		Atiira		1		2018-03-09	22:00	2018-03-10	20:00	1	1		1					2	1		1	1		1	5			1		2	0	0	0	0	0	0	1	0	0	0	0	0	0	1	0
1468	W420	7	2	1		Kamuda	Obar	2		2018-03-03	19:00	2018-03-03	20:00	1	1		1					1	1		1	1	0	1	5	2	2	4	9	2	1	0	0	0	0	0	0	1	0	0	0	0	0	0	0
1469	W434	10	2	2		Kuju	Willa	2		2018-03-08	16:30	2018-03-13	17:30	1	2	traditional healer	4		3	1	2		1		1	1	0	1	5			1		2	0	0	0	0	0	1	0	0	0	0	0	0	0	1	0
1470	W435	47	2	6		Mukura	Adul	1		2018-03-10	8:00	2018-03-14	14:00	1	2	orungo clinic	4		1	2	3		2		1	1	0	1	5			1		2	0	0	1	0	0	0	0	0	1	0	0	0	0	1	0
1471	W429	17	2	1		Asuret		1		2018-03-12	19:00	2018-03-13	09:00	1	1		6						2		1	1	0	2	1	1		1		2	0	0	0	0	0	0	1	0	0	0	1	0	0	0	0
1472	W430	62	2	1		Soroti	Acetgwen	1		2018-03-01	07:00	2018-03-09	09:00	1	1		1					2	1		1	1	0	2	5			1		2	0	0	0	0	0	1	0	0	0	0	0	0	0	1	0
1473	W423	13	2	3		Atiira	Opure	2		2018-03-01	10:00	2018-03-01	14:00	1	1		1					2	4		1	1	0	1	5	1		1		2	0	0	0	0	0	0	1	0	0	0	0	0	0	1	0
1474																																			0	0	0	0	0	0	0	0	0	0	0	0	0	0	0
1475	M942	4	1	1		Gweri	Gweri	2		2018-03-18	14:00	2018-03-18	15:30	1	1		2						1		1	1	0	2	5			1		2	0	0	0	0	0	1	0	0	0	0	0	0	0	1	0
1476	M928	28	1	1		Katine	Katine	1		2018-03-11	22:30	2018-03-12	15:00	1	1		2						1		2	1	0	1	1	3	1	3	10	2	1	0	0	0	0	0	0	1	0	0	0	0	0	1	0
1477	M935	8	1	1		Gweri	Aukot	2		2018-03-14	11:00	2018-03-14	17:00	1	1		1					1	4		1	1	0	1	5			1		2	0	0	0	0	0	1	0	0	0	0	0	0	0	1	0
1478	M934	10	1	1		Northern Division	Kichinjaji	2		2018-03-14	18:30	2018-03-15	10:00	1	1		1					1	1		1	1	0	1	5		1	1	15	2	0	0	0	0	0	1	0	0	0	1	0	0	0	1	0
1479	M925	26	1	9	Pallisa	Agule	Agule	4	Boda rider	2018-03-14	5:00	2018-03-14	06:30	1	1		4		2	1	2		2		1	1	0	1	5			1		2	1	1	0	0	0	0	0	1	0	0	0	0	0	1	0
1480	M861	45	1	3		Atiira	Olupe	1		2018-01-03	12:00	2018-01-30	16:00	1	2	clinic	5						1		1	1	0	1	5			1		2	0	0	0	0	0	1	0	0	0	0	0	0	0	0	1
1481	O-E2/156	48	1	5		Kapujan	Kapujan	1		2018-03-10	14:00	2018-03-11	13:30	1	1		1					1	5	Garden	1	1	0	2	1	3		1	12	2	1	0	0	0	0	0	0	1	0	0	0	0	0	0	0
1482	M927	48	1	1		Gweri	Akuya	4	Soldier	2018-03-12	16:30	2018-03-12	19:00	1	1		4		1	1	3		2		1	1	0	2	1	2	1	1	15	3	1	0	0	0	0	0	1	1	0	0	0	1	0	1	0
1483	O-M680	28	1	1		Eastern Division	Moruapesur	4	Businessman	2018-02-22	17:00	2018-02-22	17:16	1	1		2						5	Bar	1	2		1	1	1		1		1	0	0	0	1	0	1	0	1	0	0	1	1	1	0	0
1484	Or 1192	56	2	3		Kyere	Kyere	1		2018-02-22	9:30	2018-02-26	11:00	1	1		1					2	1		1	1		1	5			1		2	0	0	0	0	0	1	0	0	0	0	0	0	0	1	0
1485	W444	44	2	2		Wera	Aroba	1		2018-03-17	14:00	2018-03-17	21:32	1	2	amuria hc 4	6						5	Swamp	1	1		2	5			1		2	0	0	0	0	0	0	1	0	0	0	1	0	0	0	0
1486	M943	29	1	1		Eastern Division	Kengere	1		2018-03-21	12:00	2018-03-21	14:00	1	1		4		2	2	2		2		1	1	0	1	1	1	1	1	15	2	1	1	0	0	0	1	1	1	0	0	1	1	0	0	0
1487	M952	8	1	1		Arapai	Arapai	2		2018-03-24	13:00	2018-03-24	14:00	1	1		1					1	4		1	1	0	1	1	1		1	13	2	0	0	0	0	0	1	0	0	0	0	0	1	0	1	0
1488	M929	32	1	1		Asuret	Orimai	4	Boda rider	2018-03-13	22:00	2018-03-14	08:00	1	1		4		2	1	1		2		1	1	0	1	5			1	15	2	1	0	0	0	0	0	0	1	0	0	1	0	0	0	0
1489	O-E2/144	25	1	5				4	Cleaner	2018-02-21	01:00	2018-02-21	06:00	4	1		2						1		2	1	0	2	5	1	1	1	4	2	0	0	0	0	1	1	1	0	0	0	1	1	0	0	0
1490	W439	2	2	6		Kapir	Karuke	3		2018-03-15	20:00	2018-03-16	10:00	1	2	kapir hc 3	5						1		1	1	0	1	5		1	1		2	0	0	0	1	1	0	0	0	0	0	0	0	0	0	1
1491	M876	88	1	5		Katakwi	Onyopai	3		2018-02-13	18:00	2018-02-20	11:00	1	1		1					2	1		1	2		2	5			1		2	0	0	0	0	0	0	1	0	0	0	0	0	0	1	0
1492	M946	32	1	5		Kapujan	Kokorio	1		2018-03-20	20:00	2018-03-21	11:00	4	2	katakwi hospital	8						5	Ferry	2	2	0	1	1	1	1	1		3	0	0	0	0	0	0	1	0	0	0	0	1	0	1	0
1493	M903	74	1	5		Toroma	Toroma	1		2018-02-27	14:00	2018-02-28	20:00	1	1		1					2	1		1	1		2	5			1	15	2	0	0	0	0	0	0	1	0	0	1	0	0	0	1	0
1494	W447	1	2	1		Gweri	Aukot	3		2018-03-23	14:00	2018-03-23	14:10	1	1		5						1		1	1	0	1	5			1		2	0	0	0	0	0	1	0	0	0	0	0	0	0	0	1
1495	W445	4	2	1		Arapai	Onyakai	3		2018-03-20	16:30	2018-03-21	19:00	1	1		1					1	1		1	1	0	1	5			1		2	0	0	0	0	0	1	0	0	0	0	0	0	0	1	0
1496	W446	65	2	1		Kamuda		1		2018-03-17	18:30	2018-03-24	09:00	1	1		1					2	1		1	1	0	1	5			1		2	0	0	0	0	0	0	1	0	0	0	0	0	0	1	0
1497	W443	40	2	1		Western Division	Oderai	4	Teacher	2018-03-23	10:00	2018-03-23	11:30	3	1		1					2	3		1	1	1	2	1	1		1		2	0	0	0	0	0	1	0	0	0	1	0	0	0	0	0
1498	M838	12	1	5		Ongongoja	Okuda	2		2018-01-30	12:00	2018-01-31	17:30	1	2	katakwi hospital	1					1	5	Garden	1	1	0	2				1		2	0	0	0	0	0	0	1	0	0	0	0	0	0	1	0
1499	M959	26	1	6		Mukura	Ariet	1		2018-03-09	23:00	2018-03-10	09:30	3	1		2						1		2	2	0	1	1		1	1		2	1	0	0	0	0	1	0	1	0	0	1	1	0	1	0
1500	M958	18	1	6		Mukura		1		2018-03-09	23:00	2018-03-10	11:00	1	1		2						1		2	2	0	2	1			1		2	1	0	0	0	0	1	0	1	0	0	1	1	0	0	0
1501	M956	50	1	5		Wera	Wera	1		2018-03-24	19:00	2018-03-25	11:00	1	2	katakwi hospital	2						1		2	2	0	1	1			1		2	1	0	1	0	0	0	0	1	1	0	1	0	0	0	0
1502	M875	7	1	3		Kyere	Olupe	2		2018-02-18	18:00	2018-02-19	17:08	1	1		1					1	1		1	1	0	1	5			1		2	0	0	0	0	0	0	1	0	0	0	0	0	0	1	0
1503	M936	29	1	7		Kumi	Kumi	4	Boda rider	2018-03-18	22:30	2018-03-18	23:00	1	1		4		2	1	2		2		1	1	0	1	1	1	1	1	15	3	1	1	0	0	0	0	0	1	0	0	1	0	0	1	0
1504	M933	1.5	1	2		Asamuk	Asamuk	3		2018-03-11	15:00	2018-03-12	15:00	1	1		5						1		1	1	0	2	5			1		2	0	0	0	1	1	0	1	0	0	0	0	0	0	0	1
1505	W441	8	2	1		Gweri	Dokolo	2		2018-03-18	22:00	2018-03-24	11:00	1	1		6						1		1	1	0	1	5			1		2	0	0	0	0	0	0	1	0	0	0	1	0	0	0	0
1506	W455	1	2	1		Arapai	Dakabela-Amotot	3		2018-03-29	8:30	2018-03-29	10:00	1	1		5						1		1	1	0	2	5			1		2	0	0	0	0	1	0	0	0	0	0	0	0	0	0	1
1507	W454	36	2	6		Kapir	Kapir	1		2018-03-09	21:30	2018-03-10	08:00	1	2	clinic	4		2	2	2		2		1	1	0	1	5			1		2	0	0	0	0	0	0	1	0	0	0	1	1	0	0	0
1508	W453	12	2	2		Wera	Wera	2		2018-03-30	13:00	2018-03-30	14:10	1	1		1					1	4		1	1	0	1	5			1	15	2	1	0	0	0	0	0	0	1	0	0	0	1	0	0	0
1509	W452	40	2	5		Omodoi	Angobo	1		2018-03-27	16:30	2018-03-28	16:00	1	1		2						5	Garden	1	1	0	1	1	1		1	15	2	1	0	0	0	0	0	0	1	0	0	0	0	0	0	0
1510	W451	10	2	4			Obulubulu	2		2018-04-02	12:00	2018-04-02	16:00	1	2	kaberamaido hc 2	1					1	4		1	1	0	2	5			1		2	0	0	0	1	0	0	0	0	0	0	0	0	1	0	0
1511	W450	25	2	1		Gweri	Aukot	4	Teacher	2018-03-10	20:00	2018-03-10	22:30	1	1		4		2	2	2		2		1	1	0	1	1	1	1	1	15	2	1	0	1	0	0	0	0	1	1	0	0	0	0	0	0
1512	O-E2/157	0.25	1	1		Tubur	Akure	3		2018-03-12	20:00	2018-03-13	10:00	1	1		1					2	1		1	1	0	2	5			1		2	0	0	0	0	0	0	1	0	0	0	0	0	0	1	0
1513	W424	70	2	5		Toroma	Suudan	3		2018-02-22	8:30	2018-03-02	15:00	1	2	katakwi hc	1					2	1		1	1	0	2	5			1		3	0	0	0	0	0	1	1	0	0	0	0	0	0	1	0
1514	W438	13	2	3		Atira	Omugenya	2		2018-03-01	10:00	2018-03-01	14:00	1	1		1					2	4		1	1	0	1	5	1		1		2	0	0	0	0	0	1	0	0	0	0	0	0	0	1	0
1515	W448	3	2	1		Asuret	Otatai	3		2018-03-31	10:00	2018-03-31	10:30	1	1		5						1		1	1	0	1	5			1		2	0	0	0	1	1	0	1	0	0	0	0	0	0	0	1
1516	M949	23	1	1		Katine	Oculoi	4	Boda rider	2018-03-25	17:00	2018-03-25	18:00	3	1		4		2	1	2		2		1	2	0	2	5			1	14	2	1	1	0	0	0	1	1	1	0	0	1	1	0	0	0
1517	M899	83	1	1		Arapai	Dakabela-Ojingai	3		2018-02-18	20:00	2018-02-20	09:00	1	1		1					2	1		1	2	0	1	1	1	1	1		2	0	0	0	1	0	0	1	0	0	0	0	0	1	1	0
1518	M902	13	1	2		Kapelebyong	Kapelebyong	2		2018-02-04	19:00	2018-03-04	18:00	1	2	kapelebyong hc 4	1					1	1		1	1	0	2	4			1		2	1	0	0	0	0	0	0	1	0	0	1	0	0	0	0
1519	M920	1.42	1	1		Western Division	Senior Quarters	3		2018-03-04	08:30	2018-03-05	09:00	1	2	owen clinic	5						1		1	1	0	2	5			1	15	2	0	0	0	1	0	0	1	0	0	0	0	0	1	0	1
1520	M926	11	1	5		Kapujan	Kapujan	2		2018-03-11	8:00	2018-03-11	17:00	1	2	kapujan hc 3	1					1	1		1	1	0	1	5	1	1	3	10	2	1	0	0	0	0	0	0	1	0	0	0	0	0	0	0
1521	O-E2/149	40	1	3		Kyere	Olupe	1		2018-03-07	00:30	2018-03-07	00:40	4	2	serere hc 4	2						2		1	2		1	5			1		2	0	0	0	0	0	0	1	0	0	0	0	0	0	1	0
1522	M904	18	1	1		Western Division	Nakatunya	4	Garbage collector	2018-03-04	17:00	2018-03-04	19:00	1	1		4		2	3	3		3		1	2		1	1	1	1	1	15	2	0	0	0	0	0	0	1	0	0	0	0	0	0	1	0
1523	Or 1232	75	2	5		Usuk		1		2018-04-02	18:00	2018-04-03	09:00	1	1		1					2	1		1	1	0	2	5			1		2	0	0	0	0	0	1	0	0	0	0	0	0	0	1	0
1524	Or 1239	6	1	1		Arapai	Ogetta	2		2018-04-09	18:00	2018-04-10	07:00	1	1		1					1	1		1	1	0	2	5			1		2	0	0	0	0	0	1	0	0	0	0	0	0	0	1	0
1525	M967	13	1	1		Arapai	Arapai	2		2018-04-06	13:00	2018-04-06	16:00	1	1		1					1	4		1	1	0	2	5			1		2	0	0	0	0	0	1	0	0	0	0	0	0	0	1	0
1526	Or 1220	3	1	1		Western Division	Senior Quarters	3		2018-04-05	20:00	2018-04-06	10:00	1	1		1					2	1		1	1	0	1	5			1		2	0	0	0	0	0	1	0	0	0	0	0	1	0	1	0
1527	Or 1216	48	2	2		Wera	Oyimai	1		2018-04-09	18:00	2018-04-10	11:00	1	1		1					2	1		1	1	0	2	5			1		2	0	0	0	0	0	0	1	0	0	0	0	0	0	1	0
1528	Or 1218	53	2	1		Western Division	Senior Quarters	1		2018-04-05	9:00	2018-04-06	09:00	1	1		1					2	1		1	1	0	2	5			1		2	0	0	0	0	0	0	1	0	0	0	0	1	0	0	0
1529	Or 1238	2.67	2	1		Eastern Division	Orwadai	3		2018-03-30	16:00	2018-04-10	09:00	1	2	health centre	1					2	1		1	1	0	2	5			1		2	0	0	0	0	0	1	0	0	0	0	0	0	0	1	0
1530	M966	12	1	2		Acowa	Adeka	2		2018-03-13	15:00	2018-03-15	11:00	1	1		1					1	1		1	1	0	2	5			1		2	0	0	0	0	0	1	1	0	0	1	0	1	0	0	0
1531	M961	7	1	2		Kuju	Abia	2		2018-03-15	16:00	2018-03-16	09:00	1	1		1					1	1		1	1	0	2	1	1	1	1		2	0	0	0	0	0	1	0	0	0	0	1	1	0	1	0
1532	M969	51	1	1		Western Division	Oderai	1		2018-04-07	14:00	2018-04-07	15:00	1	1		2						5	Bar	2	2	0	1	5		1	1		2	0	0	0	0	0	0	1	0	0	0	1	0	0	1	0
1533	M970	10	1	1		Soroti	Orwadai	2		2018-04-06	10:00	2018-04-06	11:00	1	1		1					1	1		1	1	0	1	1	1	1	1		2	0	0	0	0	0	1	0	0	0	0	0	1	0	1	0
1534	M934	40	1	2		Obalanga	Agonga	4	Teacher	2018-03-08	20:00	2018-03-08	23:00	4	1		4		3	1	2		2		1	2	0	2	5			1		2	0	0	0	0	0	0	1	0	0	0	0	0	0	1	0
1535	M960	16	1	5		Omodoi	Malera	2		2018-03-08	11:00	2018-03-10	22:00	1	1		1					1	1		3	1	0	2	1		1	1		2	0	0	0	0	0	1	1	0	0	0	0	1	1	1	0
1536	M882	21	1	1		Western Division	Senior Quarters	1		2018-03-28	18:30	2018-03-28	20:00	1	1		4		2	1	2		2		1	1	0	1	5			1		2	0	0	0	0	0	1	1	0	0	0	1	0	0	1	0
1537	O-E1/142	6	1	2		Wera	Sugur	2		2018-03-07	00:00	2018-03-07	09:00	1	1		1					1	1		1	1	0	1	5			1		2	0	0	1	0	0	0	1	0	1	0	0	0	0	1	0
1538	M917	57	1	2		Morungatuny	Morungatuny	1		2018-03-04	17:00	2018-03-06	10:00	1	1		1					2	1		1	1	1	2	5			1		2	0	0	0	0	0	0	1	0	0	0	0	0	0	1	0
1539	O-E1/143	0.92	1	1		Gweri	Abelet	3		2018-03-07	11:30	2018-03-08	14:00	1	2	gweri hc 2	2						1		1	1	0	1	5			1		2	0	0	0	0	0	0	1	0	0	0	0	0	0	1	0
1540	W463	13	2	6			Alwala	2		2018-04-10	9:00	2018-04-12	07:00	1	1		1					1	1		1	1	0	2	5			1		2	0	0	0	0	0	0	1	0	0	1	0	1	0	0	0
1541	W459	28	2	1		Kamuda	Aukot	1		2018-04-06	8:00	2018-04-06	10:00	1	1		1					1	5	Garden	1	1	0	1	5			1		2	0	0	1	0	0	0	0	0	1	0	0	0	0	1	0
1542	M1001	30	1	1		Eastern Division	Agip	1		2018-04-09	21:00	2018-04-09	22:30	1	1		2						5	Bar	2	2	0	1	1			1		2	1	0	0	0	0	0	0	1	0	0	1	1	0	0	0
1543	M938	71	1	4		Otuboi	Apapai	3		2018-03-16	16:30	2018-03-16	18:00	1	1		4		3	3	3		2		1	1	0	1	5			1	15	3	1	0	0	0	0	0	0	1	0	0	0	1	0	0	0
1544	M970	1.25	1	1		Asuret		3		2018-04-06	7:00	2018-04-06	09:30	1	1		5						1		1	1	0	1	5			1		2	0	0	0	1	0	0	0	0	0	0	0	0	1	0	1
1545	M930	0.92	1	2		Asamuk	Obur	3		2018-03-12	19:00	2018-03-13	10:00	1	1		1					2	1		1	1	0	2	5			1		2	0	0	0	0	0	0	1	0	0	0	0	0	0	1	0
1546	M982	7	1	1		Eastern Division	Teso Inn	2		2018-04-07	12:30	2018-04-07	13:00	1	1		1					1	4		1	1	0	1	5			1		2	0	0	0	0	0	1	0	0	0	0	0	0	0	1	0
1547	M944	6	1	1		Eastern Division	Teso Inn	2		2018-03-16	11:00	2018-03-16	15:30	1	1		1					2	4		1	1	0	2	5			1		2	0	0	0	0	0	0	1	0	0	0	0	0	0	1	0
1548	M1002	2.5	1	2		Abarilela	Olelai	3		2018-04-02	15:00	2018-04-02	17:00	3	1		5						1		1	1	0	2	1	1	1	3	8	3	1	0	0	1	0	0	0	1	0	0	0	0	1	0	1
1549	W436	4	2	1		Arapai	Aloet-Akum	2		2018-03-14	16:00	2018-03-15	17:00	1	1		5						1		1	1	0	1	5			1		2	0	0	0	1	1	1	1	0	0	0	0	0	1	0	1
1550	W466	20	2	1		Arapai	Arapai	1		2018-04-12	22:00	2018-04-13	11:00	1	1		6						1		1	1		2	5			1		2	0	0	0	0	0	0	1	0	0	0	1	0	0	0	0
1551	W 464	52		3		Pingire	Kidetok	1		2018-04-09	17:00	2018-04-13	10:30	1	1		2						1		2	1		1	5			1		2	1	0	0	0	1	0	0	1	0	0	0	0	0	1	0
1552	W460	65	2	2		Kuju	Abia	1		2018-04-09	15:00	2018-04-10	17:00	1	2	amuria hc 4	4		2	2	2		2		1	1	0	2	5			2	15	2	1	0	0	0	0	0	0	1	0	0	0	0	0	0	0
1553	O-M693	13	1	4		Kalaki	Opungure	2		2018-03-13	16:00	2018-03-13	17:00	2	2	joint clinic	4		3	1			2		1	1	0	2	5			1		2	0	0	0	0	0	0	1	0	0	0	0	0	0	1	0
1554	M975	8	1	1		Kamuda	Agama	2		2018-04-10	18:00	2018-04-11	13:30	1	2	clinic	1					1	1		1	1	0	2	5			1		2	0	0	0	0	0	1	0	0	0	0	0	0	0	1	0
1555	M972	5	1	2		Asamuk	Amucu-Apeduru	2		2018-04-10	19:00	2018-04-10	23:00	4	2	amuria hc 4	4		2	3	3		2		1	1	0	2	5			4		2	1	0	0	0	0	0	1	1	0	0	0	1	0	0	0
1556	W467	0.33	2	5		Ngariam	Ngariam	3		2018-04-14	11:00	2018-04-14	17:00	3	2	katakwi hospital	1					2	1		1	1	0	1	5			1		2	1	0	0	0	0	0	0	1	0	0	0	0	0	0	0
1557	W440	4	2	2		Orungo	Matale	2		2018-03-15	12:00	2018-03-15	14:00	1	1		1					2	1		1	1	0	1	5			1		2	0	0	0	0	0	0	1	0	0	0	0	0	0	1	0
1558	M962	23	1	1		Arapai	Arapai	1		2018-04-01	21:00	2018-04-10	11:00	1	1		1					2	2		1	2		2	1	1		1		3	0	0	1	1	0	0	0	0	0	0	0	0	1	1	0
1559	Or 1260	18	1	3		Atira	Atira	2		2018-04-16	17:00	2018-04-18	12:00	1	1		1					2	4		1	1	0	2	5			1		2	0	0	0	0	0	1	0	0	0	0	0	0	0	1	0
1560	Or 1239	14	1	1		Gweri	Dokolo	2		2018-04-10	8:00	2018-04-10	08:30	1	1		4		2	3	3		2		1	1	0	2	5			1		2	0	0	1	0	0	0	0	0	0	0	0	0	0	1	0
1561	Or 1241	3	2	1		Western Division	Lubiri	2		2018-04-08	14:00	2018-04-13	13:30	1	1		1					1	4		1	1	0	2	5			1		1	0	0	0	0	0	1	0	0	0	1	0	0	0	0	0
1562	Or 1141	10	2	1		Katine	Ojom	2		2018-01-09	10:30	2018-01-10	11:00	1	1		1					1	1		1	1	0	2				1		2	0	0	0	0	0	1	0	0	0	0	0	0	0	1	0
1563	Or 1139	4	1	1		Western Division	Nakatunya	2		2018-01-10	12:00	2018-01-10	17:00	1	1		1					2	4		1	1		2				1		2	0	0	0	0	0	1	0	0	0	0	0	0	0	1	0
1564	Or 1138	60	2	3		Kelim	Magoro	1		2018-01-09	20:00	2018-01-10	13:00	1	1		2						5	Garden	1	1		2				1		2	0	0	0	0	0	1	0	0	0	0	0	0	0	1	0
1565	Or 1176	9	1	3		Kyere	Akworo	2		2018-01-23	12:00	2018-01-25	09:00	1	2	okumu freedom	1					2	3		1	1		2				1		2	0	0	0	0	0	1	0	0	0	1	0	0	0	0	0
1566	Or 1137	13	1	3		Olio	Abelait	2		2018-01-09	17:00	2018-01-10	09:00	1	1		1					1	1		1	1		2				1		2	0	0	0	0	0	1	0	0	0	0	0	0	0	1	0
1567	M954	60	1	3		Bugondo	Bugondo	1		2018-02-02	17:30	2018-03-15	12:00	1	1		1					2	1		1	1	0	2	5			1		2	0	0	0	0	1	0	0	0	0	0	0	0	0	1	0
1568	M924	45	1	5		Katakwi	Dadas	1		2018-03-06	14:00	2018-03-06	20:00	4	2	katakwi health centre	2						5	Garden	1	1	0	1	1	1		1		2	0	0	0	1	0	0	0	0	0	0	0	0	1	0	0
1569	W471	0.33	2	5		Ngariam		3		2018-04-15	8:00	2018-04-15	21:40	4	2	katakwi hospital	1					2	1		1	1		1	5			1		2	1	0	0	0	0	0	0	1	0	0	0	1	0	1	0
1570	W470	37	2	3		Olio	Olio	1		2018-04-03	15:00	2018-04-06	16:00	1	1		4		2	2	2		2		1	1	0	1	5			1		2	0	0	0	0	0	1	0	0	0	0	0	0	0	1	0
1571	M984	31	1	1		Arapai	Aloet-Akum	1		2018-04-15	19:00	2018-04-16	09:00	1	1		8						1		2	2	0	1	1	1	1	1		2	0	0	0	0	0	0	1	0	0	0	0	0	0	1	0
1572	M993	24	1	9	Amolatar	Agikdak	Agikdak	1		2018-04-20	16:30	2018-04-21	20:00	1	2	clinic	4		1	3	3		2		1	1		1	1	1	1	1	15	2	1	0	0	0	0	0	0	1	0	0	1	0	0	0	0
1573	Or 1254	36	1	1		Tubur	Chelle B	1		2018-04-17	20:00	2018-04-18	10:00	1	1		2						5	Bar	2	2		2				1		2	0	0	0	0	0	1	0	0	0	0	0	0	0	1	0
1574	W474	20	2	1		Eastern Division	Kichinjaji	1		2018-04-19	22:00	2018-04-19	23:00	1	1		3						1		2	1		2	5			1		2	1	0	0	0	0	0	0	1	0	0	1	0	0	0	0
1575	M963	70	1	2		Kuju	Wera-Willa	1		2018-04-07	21:30	2018-04-08	10:00	1	1		1					2	1		2	1	0	1	5			1		2	0	0	0	0	0	0	1	0	0	0	0	0	0	1	0
1576	W449	2	2	1		Eastern Division	Kigandani	3		2018-04-02	11:00	2018-04-02	13:45	1	1		5						1		1	1	0	1	5			1		2	0	0	0	0	1	0	1	0	0	0	0	0	0	0	1
1577	Or 1249	38	1	1		Gweri	Gweri	1		2018-04-13	10:00	2018-04-13	14:00	3	1		1					2	2		1	1		2				1		2	0	0	1	0	0	0	0	0	0	0	0	0	0	1	0
1578	Or 1247	8	1	1		Kamuda	Agama	2		2018-04-11	14:00	2018-04-12	09:00	1	1		1					1	1		1	1		2				1		2	0	0	0	0	0	1	0	0	0	0	0	0	0	1	0
1579	Or 1250	15	1	1		Western Division	Opiyai B	2		2018-04-13	14:00	2018-04-13	17:00	1	1		1					1	4		1	1		2				1		2	0	0	0	0	0	1	0	0	0	0	0	0	0	1	0
1580	Or 1252	13	1	1		Eastern Division	Kichinjaji	2		2018-04-13	16:00	2018-04-14	09:00	1	1		1					1	1		1	1		2				1		2	0	0	0	0	0	1	0	0	0	0	0	0	0	1	0
1581	Or 1253	9	1	1		Eastern Division	Akisim	2		2018-04-13	18:00	2018-04-14	09:00	1	1		1					1	2		1	1		2				1		2	0	0	0	0	0	1	0	0	0	0	0	0	0	1	0
1582	Or 1261	30	1	1		Western Division	Oderai	4	Soldier	2018-03-13	16:30	2018-04-23	10:00	1	1		4		2	3	3		2		2	1		2				1		2	0	0	0	0	0	1	0	0	0	0	0	0	0	1	0
1583	M996	28	1	5		Katakwi	Katakwi	4	Boda rider	2018-04-19	21:00	2018-04-19	22:30	1	1		2						2		2	2		1		1		1	15	2	1	0	0	1	0	0	0	1	0	0	1	0	1	0	0
1584	M986	14	1	1		Gweri	Gweri	2		2018-04-19	10:00	2018-04-19	12:00	1	1		1					1	4		1	1	0	2	5			1		2	0	0	0	0	0	0	1	0	0	0	0	0	0	1	0
1585	M981	30	1	3		Kyere	Kelim	1		2018-04-09	10:00	2018-04-11	16:00	1	1		1					1	1		1	1		1	1			1		2	0	0	0	0	1	0	0	0	0	0	0	0	0	1	0
1586	M987	34	1	2			Okutoi	1		2018-04-12	13:00	2018-04-16	13:30	1	2	seekima medical chambers	1					2	1		1	1	0	1	5			1	15	2	1	0	0	0	1	0	0	1	0	0	0	0	0	0	0
1587	W475	22	2	1		Soroti	Awasi	1		2018-04-21	20:00	2018-04-22	21:00	3	1		6						2		1	1	0	1	1		1	1		2	0	0	0	0	0	0	1	0	0	0	1	0	0	0	0
1588	M991	10	1	2		Kapelebyong	Odiding	2		2018-04-18	16:00	2018-04-19	09:00	1	1		2						1		1	1		1	5			1		2	0	0	1	0	0	1	0	0	0	0	0	0	0	1	0
1589	Or 1244	5	2	1		Kamuda	Ongunia	2		2018-04-12	10:00	2018-04-12	14:00	1	1		1					1	4		1	1		2	5			1		2	0	0	0	0	0	1	0	0	0	0	0	0	0	1	0
1590	Or 1245	8	2	1		Soroti	Otubur-Obutei	2		2018-04-11	14:00	2018-04-12	09:00	1	1		1					1	4		1	1		2				1		2	0	0	0	0	0	1	0	0	0	0	0	0	0	1	0
1591	Or 1242	12	2	2		Wera	Wera	2		2018-04-10	11:00	2018-04-11	17:00	1	1		1					1			1	1		2				1		2	0	0	0	0	0	1	0	0	0	1	0	0	0	0	0
1592	Or 1246	13	1	1		Soroti	Opuyo	2		2018-04-11	15:00	2018-04-12	09:00	1	1		1					1	4		1	1		2	5			1		2	0	0	0	0	0	1	0	0	0	0	0	0	0	1	0
1593	Or 1248	15	1	1		Arapai	Akakai	2		2018-04-12	14:00	2018-04-13	10:00	1	1		1					1	4		1	1		2				1		2	0	0	0	0	0	1	0	0	0	0	0	0	0	1	0
1594	Or 1243	69	1	2		Abarilela	Omutei	1		2018-04-10	18:00	2018-04-12	12:00	1	1		1					2	2		1	1		2				1		2	0	0	0	0	0	1	0	0	0	1	0	0	0	0	0
1595	Or 1251	22	2	1		Tubur	Orieta	1		2018-04-12	17:00	2018-04-13	10:00	1	1		1					1	2		1	1		2				1		2	0	0	1	0	0	0	0	0	1	0	0	0	0	1	0
1596	Or 1256	15	1	1		Katine	Ajebi	2		2018-04-15	16:00	2018-04-17	09:00	1	1		1					1	4		1	1		2				1		2	0	0	0	0	0	1	0	0	0	0	0	0	0	1	0
1597	Or 1255	35	1	2		Obalanga	Abira	1		2018-04-17	9:00	2018-04-18	18:00	1	1		1					2	1		1	1		2				1		2	0	0	0	0	0	1	0	0	0	0	0	0	0	1	0
1598	Or 1194	5	1	1		Katine	Merok	2		2018-04-17	08:00	2018-04-17	12:00	1	1		1					1	4		1	1		2				1		2	0	0	0	0	0	1	0	0	0	0	0	0	0	1	0
1599	Or 1259	10	1	1		Tubur	Awasi	2		2018-04-16	14:00	2018-04-17	09:00	1	1		1					1	4		1	1		2				1		2	0	0	0	0	0	1	0	0	0	0	0	0	0	1	0
1600	Or 1258	12	2	1		Kamuda	Agora	2		2018-04-16	14:00	2018-04-17	09:30	1	1		1					1	1		1	1		2				1		2	0	0	0	0	0	0	1	0	0	0	0	0	0	1	0
1601	W479	7	2	5		Ongongoja	Ongongoja	2		2018-04-23	14:00	2018-04-24	09:30	1	1		1					1	1		1	1	0	1	5			1		2	0	0	0	0	0	1	0	0	0	0	0	0	0	1	0
1602	W482	7	2	1		Kamuda	Amuda	2		2018-04-23	16:30	2018-04-24	08:00	1	1		1					2	1		1	1	0	1	5			1		2	0	0	0	0	0	0	1	0	0	0	0	0	0	1	0
1603	W481	27	2	2		Asamuk	Obur	1		2018-04-21	13:45	2018-04-23	10:30	1	2	clinic	4		2	2	2		2		1	1	0	1	5			1		2	0	0	0	0	0	0	1	0	0	0	0	1	0	1	0
1604	W480	56	2	2		Agirigiroi	Odudui	1		2018-04-12	17:30	2018-04-15	11:00	1	1		1					2	1		1	1		1	5			1		2	0	0	0	0	0	1	0	0	0	0	0	0	0	1	0
1605	Or 1263	53	2	2		Abarilela		4	Teacher	2018-04-19	9:00	2018-04-24	12:00	1	1		1					2	2		1	1	0	2	1	1		1		2	0	0	0	0	0	1	0	0	0	0	0	0	0	1	0
1606	Or 1262	2	2	6		Kapir	Kapir	3		2018-04-24	11:00	2018-04-24	11:20	1	1		1					1	1		1	1		2	5			1		2	0	0	0	0	0	0	1	0	0	0	0	0	0	1	0
1607	M941	9	1	1		Soroti	Tubur	2		2018-03-16	10:00	2018-03-16	12:00	3	1		1					2	4		1	1	0	1	1	1	1	1	8	2	0	0	0	0	0	0	1	0	0	0	0	0	0	1	0
1608	M939	56	1	1		Eastern Division	Kichinjaji	1		2018-03-16	11:00	2018-03-17	10:00	1	1		4		2	1	2		2		1	1	0	1	1	1		1		2	0	0	0	0	0	0	1	0	0	0	1	0	0	0	0
1609	M985	0.91	1	1		Eastern Division	Agip	3		2018-04-13	20:00	2018-04-14	11:00	1	1		5						1		1	1		2	5			1		2	0	0	0	1	1	0	1	0	0	0	0	0	0	0	1
1610	M1004	10	1	3		Pingire	Labor	2		2018-04-26	16:00	2018-04-27	08:00	4	2	serere hc 4	1					1	1		1	1	0	1	1	1	1	1	15	2	1	0	0	0	0	0	0	1	0	0	0	1	0	0	0
1611	M947	75	1	1		Kamuda	Atiti	1		2018-03-18	17:00	2018-03-19	12:00	1	2	atirir hc	4		2	2	2		2		1	1	0	1	5			1		2	0	0	0	0	0	0	1	0	0	0	0	0	0	1	0
1612	O-P155	8	1	1		Eastern Division	Kichinjaji	2		2018-04-13	10:00	2018-04-13	12:00	1	1		2						4		1	1	0	1	1	1	1	1		1	1	0	0	0	0	0	0	1	0	0	1	0	0	0	0
1613	O-P148	3	1	1		Soroti	Amen	3		2018-04-24	15:00	2018-04-24	17:15	1	1		1					2	1		1	2	0	2	5			1		1	1	0	0	0	0	1	0	1	0	0	1	0	0	0	0
1614	O-E2/160	19	1	1		Northern Division	Hemetec	2		2018-04-18	11:00	2018-04-18	11:30	1	1		4		2	3	3		4		1	1		2	5			1		1	0	0	0	0	0	0	1	0	0	1	1	0	0	0	0
1615	O-P149	5	1	3		Kyere	Kyere	3		2018-04-19	12:00	2018-04-19	17:00	3	2	serere hc 4	1					2	1		1	1	0	2	1	1	1	1		1	1	1	0	0	0	0	0	0	0	0	1	1	0	0	0
1616	O-E2/155	30	2	1		Northern Division	Madera	1		2018-04-20	17:00	2018-04-20	18:30	1	1		2						1		1	2	0	1	1	1	1	1		1	0	0	0	0	0	1	0	0	0	0	1	1	0	0	0
1617	O-P147	19	2	1		Eastern Division	Moruapesur	3		2018-04-22	22:00	2018-04-22	22:30	3	1		2						1		1	2		1	5			1		1	0	1	0	0	0	1	0	0	0	0	1	1	0	0	0
1618	O-P146	14	1	1		Gweri	Acuma	2		2018-04-10	08:00	2018-04-10	08:45	1			4		2	2	2		2		1	1		1		1	1	1		1	1	0	0	0	0	0	1	0	0	0	1	1	0	0	0
1619	O-E1/147	24	1	1		Soroti		1		2018-04-24	22:00	2018-04-25	12:00	1	1		4		2	2	2		5	Bar	1	2		2	1	2	2	2		1	1	0	0	0	0	1	0	1	0	0	1	1	0	0	0
1620	O-E1/146		2	1		Asuret		1		2018-04-24	16:00	2018-04-24	17:00	1	1		2						5	Bar	2	2	0	1	1	1	1	1		1	1	0	0	0	0	0	0	1	0	0	1	1	0	0	0
1621	O-P151	29	1	1		Asuret		1		2018-04-15	23:00	2018-04-16	08:00	1	1		2						5	Bar	2	2		1				1		1	1	1	0	0	0	1	0	0	0	0	1	1	0	0	0
1622	O-P150	23	1	1		Western Division		1		2018-04-15	15:00	2018-04-15	15:30	1	1		1					1	1		1	1	0	1	1	1	1	1		1	0	0	0	0	0	1	0	0	0	0	1	1	0	0	0
1623	O-E2/158	36	1	1		Kamuda	Kamuda	1		2018-04-16	20:00	2018-04-16	22:00	1	1		2						5	Bar	2	2		2	5			1		1	1	1	0	1	0	1	0	0	1	0	1	1	0	0	0
1624	O-E2/159	26	2	1		Soroti	Central Ward	1		2018-04-16	09:00	2018-04-16	09:30	1	1		4		2	2	2		2		1	1		2	5			1		1	0	1	0	0	0	0	0	0	0	0	1	1	0	0	0
1625	O-E2/151	17	1	1		Soroti	Opuyo	2		2018-04-21	20:00	2018-04-21	20:30	1	1		6						4		1	1		2	1	1	1	1		1	0	0	0	0	0	0	1	0	0	0	1	0	0	0	0
1626	O-E2/152	21	2	1		Eastern Division	Kichinjaji	1		2018-04-21	21:00	2018-04-21	21:30	1	1		2						5	Bar	2	2		1	5			1		1	1	0	1	0	0	1	0	1	0	0	1	1	0	0	0
1627	O-E2/153	29	1	1		Northern Division	Madera	1		2018-04-21	20:00	2018-04-21	20:20	1	1		6						2		1	2		2	5			1		1	0	0	0	0	0	0	1	0	0	0	1	0	0	0	0
1628	O-E1/151	22	2	1		Arapai	Arapai	1		2018-04-21	20:00	2018-04-22	08:00	1	1		2						1		2	2		1	5			1		1	1	0	0	0	0	1	0	1	0	0	1	0	0	0	0
1629	O-E1/149	23	1	5		Usuk	Usuk	1		2018-04-22	12:00	2018-04-23	11:00	3	2	katakwi hc	4		2	1	2		2		1	2	1	2	5			1		1	0	0	0	0	0	0	1	0	0	0	1	0	0	0	0
1630	O-E1/150	20	2	1		Soroti	Gweri	1		2018-04-22	20:00	2018-04-22	20:40	1	1		7						1		1	1	0	1	5			1		2	0	0	0	1	0	0	0	0	0	0	0	0	1	0	0
1631	O-E1/148	20	1	1		Kamuda	Kamuda	1		2018-04-22	11:00	2018-04-22	11:30	1	2	kamuda hc 2	7						1		1	2		1	1	1	1	1		2	0	0	0	1	0	0	0	0	0	0	0	0	1	0	0
1632	W478	80	2	1		Arapai	Arapai	3		2018-04-23	18:00	2018-04-24	09:00	1	1		1					2	1		1	1	0	1	5			1		2	0	0	0	0	0	0	1	0	0	0	0	0	0	1	0
1633	W476	60	2	1		Eastern Division	Kigandani	1		2018-04-26	19:00	2018-04-26	19:30	1	1		4		2	3	3		2		1	1	0	1	5			4		2	1	0	0	0	0	1	0	1	0	0	0	1	0	0	0
1634	M983	1	1	1		Eastern Division	Kichinjaji	3		2018-04-11	18:00	2018-04-11	20:37	1	1		5						1		1	1	0	1	5		2	1		2	0	0	0	0	1	1	0	0	0	0	0	0	0	0	1
1635	W462	0.06	2	2		Kuju	Arupa	3		2018-04-06	15:00	2018-04-12	20:00	4	2	amuria hc 4	2						1		1	1	0	2	5			1		2	0	0	0	0	0	0	1	0	0	0	0	0	0	1	0
1636	M1003	6	1	1		Northern Division	Madera	2		2018-04-25	10:30	2018-04-25	13:00	1	1		1					1	1		1	1	0	1	1	1	1	1	14	2	0	1	0	0	0	0	0	0	0	0	0	0	0	1	0
1637	M1002	2	1	2		Dakabela	Odudui	3		2018-04-27	18:30	2018-04-28	08:00	1	1		2						1		1	1	0	2	5			1		2	0	0	0	0	1	0	1	0	0	0	0	0	0	1	0
1638	W457	80	2	5		Ngariam	Ngariam	3		2018-04-04	20:00	2018-04-05	14:00	4	2	katakwi hospital	1					2	1		1	1		2	5			1		2	0	0	0	0	0	0	1	0	0	0	0	0	0	1	0
1639	O-M196	67	1	1		Gweri	Gweri	1		2018-04-24	20:00	2018-04-24	20:30	1	1		7						1		1	1		2	1		1	1		2	0	0	0	1	0	0	0	0	0	0	0	0	1	0	0
1640	W442	60	2	1		Arapai	Akakai	1		2018-03-23	18:30	2018-03-24	11:00	3	1		1					2	1		1	1	0	2	5			1		2	0	0	0	0	0	0	1	0	0	0	0	0	0	1	0
1641	W484	8	2	2		Wera	Opam	2		2018-05-07	12:00	2018-05-07	17:00	1	1		1					1	1		1	1		2				1		2	0	0	0	0	0	1	0	0	0	0	0	0	0	1	0
1642	W431	32	2	3		Kasilo	Mairomukaga	4	Businesswoman	2018-03-13	4:00	2018-03-13	22:00	4	2	kumi orthopedic centre	4		1	2	3		2		1	1	1	2	1	1	1	1		2	0	0	0	0	0	0	1	0	0	0	0	0	0	1	0
1643	M1009	6	1	2		Acowa	Alere	2		2018-04-26	13:00	2018-04-28	16:00	4	2	amuria hc 4	1					1	1		1	1	0	1	5	2	2			2	0	0	0	1	0	0	0	0	0	0	0	0	1	0	0
1644	M1010	9	1	1		Eastern Division	Teso Inn	2		2018-04-29	14:00	2018-04-29	16:30	1	1		1					1	1		1	1		2	5			1		2	0	0	0	0	0	1	0	0	0	0	0	0	0	1	0
1645	M977	3	1	2		Wera	Wera	3		2018-04-08	18:30	2018-04-09	10:00	1	1		1					1	1		1	1	0	2	5			1		2	0	0	0	0	0	0	1	0	0	0	0	0	0	1	0
1646	M966	8	1	9	Otuke		Akodokodoi	2		2018-03-31	16:30	2018-04-01	14:00	1	2	clinic	2						1		1	1	0	1	5			1		2	0	0	0	0	0	0	1	0	0	0	0	0	0	1	0
1647	M1029	26	1	3		Oculura	Apolin	1		2018-05-06	21:00	2018-05-06	23:30	4	2	serere hc 4	2						1		2	1	0	1	5	1	1	1		2	1	0	0	0	0	0	0	1	0	0	1	0	0	0	0
1648	W490	45	2	1		Eastern Division	Agip	4	Businesswoman	2018-05-04	13:30	2018-05-04	16:30	1	1		4		2	2	2		2		1	1		1	5	1	1	1		2	0	0	0	0	0	1	1	0	0	0	1	1	0	0	0
1649	M1035	8	1	1		Gweri	Awoja	2		2018-05-02	12:00	2018-05-02	13:30	1	1		1					1	1		1	1	0	1	5			1		2	0	0	0	0	0	1	0	0	0	0	0	0	0	1	0
1650	M1036	50	1	3		Atiira	Atiira	1		2018-05-10	11:00	2018-05-10	14:30	1	2	atiira hc 3	2						1		2	1	0	1	5			1		2	0	0	0	0	0	1	0	0	0	0	1	1	0	0	0
1651	W486	90	2	4			Oclof B	3		2018-04-20	20:00	2018-04-28	10:00	1	2	kaberamaido hc 4	1					2	1		1	1	0	1	1	1		1		2	0	0	0	0	0	0	1	0	0	0	0	0	0	1	0
1652	W468	77	2	2		Obalanga	Alito	1		2018-04-07	16:30	2018-04-14	17:00	1	1		1					2	1		1	1	0	1	5			1		2	0	0	0	0	0	0	1	0	0	0	0	0	0	1	0
1653	W496	13	2	1		Gweri	Awoja	2		2018-05-15	8:00	2018-05-15	10:00	1	1		1					1	1		1	1	0	1	5	2	2	1		3	0	0	1	1	0	0	0	0	1	0	0	0	1	1	0
1654	W477	74	2	4		Bululu	Akerimugenya	3		2018-04-22	20:00	2018-04-25	11:00	1	2	dokolo hc 4	1					2	1		1	1		1	5			1		2	0	0	0	0	0	0	1	0	0	0	0	0	0	1	0
1655	Or 1199	2	1	2		Abarilela	Anite	2		2018-03-15	12:00	2018-03-22	08:30	1	2	amuria hc 4	1					2	1		1	1		2	5			1		2	0	0	0	0	0	0	1	0	0	0	0	0	0	1	0
1656	Or 1229	4	1	1		Northern Divison	Camp Swahili	2		2018-04-03	18:00	2018-04-04	09:00	1	1		1					2	1		1	1	0	2	5			1		2	0	0	1	0	0	0	0	0	0	0	0	0	0	1	0
1657	Or 1225	3	2	1		Eastern Division	Moruapesur	3		2018-04-04	12:00	2018-04-06	09:00	1	1		1					1	1		1	1	0	2	5			1		2	0	0	0	0	0	1	0	0	0	0	0	0	0	1	0
1658	Or 1224	10	1	1		Soroti	Opuyo	2		2018-04-05	15:00	2018-04-06	09:00	1	1		1					2	4		1	1	0	1	5			1		2	0	0	0	0	0	1	0	0	0	0	0	0	0	1	0
1659	Or 1226	55	2	5		Katakwi	Aleles	1		2018-04-03	15:00	2018-04-04	08:00	1	2	katakwi hc 4	4		2	2	2		2		1	2	0	2	5			1		2	0	0	0	0	0	0	1	0	0	0	0	0	0	1	0
1660	Or 1227	16	1	1		Katine	Ajonyi	2		2018-04-02	13:00	2018-04-04	09:00	1	1		1					2	1		1	1	0	1	5			1		2	0	0	0	0	0	1	0	0	0	0	0	0	0	1	0
1661	Or 1228	6	1	1		Eastern Division	Teso Inn	2		2018-04-03	17:00	2018-04-04	10:00	1	1		1					1	1		1	1		2	5			1		2	0	0	0	0	0	0	1	0	0	0	0	0	0	1	0
1662	Or 1222	13	1	1		Gweri	Opucet	2		2018-04-05	14:00	2018-04-06	08:00	1	1		1					1	1		1	1	0	1	5			1		2	0	0	0	0	0	0	1	0	0	0	0	0	0	1	0
1663	Or 1221	3	2	2		Abarilela	Abarilela	3		2018-04-05	18:00	2018-04-06	09:00	1	1		1					2	1		1	1	0	1	5			1		2	0	0	0	0	0	1	0	0	0	0	0	0	0	1	0
1664	Or 1219	58	1	1		Kamuda	Oyomai	1		2018-04-04	16:00	2018-04-06	08:00	1	1		4		2	2	2		2		1	1	0	2	5			1		2	0	0	0	0	1	0	0	0	0	0	0	0	0	1	0
1665	Or 1237	4	1	1		Soroti	Opiyai	1		2018-04-02	11:00	2018-04-02	12:00	1	1		1					1	1		1	1	0	1	5			1		2	0	0	0	0	0	1	0	0	0	0	0	0	0	1	0
1666	Or 1236	28	1	1		Eastern Division	Moruapesur	2		2018-04-03	11:30	2018-04-03	12:00	1	1		1					2	4		1	1	0	1	5			1		2	0	0	0	0	0	1	0	0	0	0	0	0	0	1	0
1667	Or 1235	48	1	1		Soroti	Amen	1		2018-04-01	12:30	2018-04-02	09:00	1	1		4		2	2	2		2		1	2	0	1	5			1		2	0	0	0	0	0	1	0	0	0	0	0	1	0	0	0
1668	Or 1234	48	1	2		Dakabela	Alilioi	1		2018-04-01	15:00	2018-04-02	08:00	1	1		1					1	2		1	1		2	5			1		2	0	0	0	0	0	0	1	0	0	0	0	0	0	1	0
1669	Or 1233	43	2	1		Tubur	Tubur	1		2018-04-01	13:00	2018-04-02	09:00	1	1		1					2	1		1	1		2	5			1		2	0	0	0	0	0	1	0	0	0	0	0	0	0	1	0
1670	Or 1231	20	1	1		Kamuda	Kamuda	1		2018-04-02	15:00	2018-04-03	09:00	1	1		1					1	1		1	1		2	5			1		2	0	0	0	0	0	1	0	0	0	0	0	0	0	1	0
1671	Or 1230	11	1	1		Eastern Division	Camp Swahili	2		2018-04-03	11:00	2018-04-03	13:00	1	1		1					1	1		1	1		2	5			1		2	0	0	0	0	0	1	0	0	0	0	0	0	0	1	0
1672	M1049	30	1	1		Kamuda	Agora	1		2018-05-18	19:00	2018-05-18	20:00	1	1		4		2	2	2		2		1	1	0	1	5			1		3	1	0	1	0	0	0	0	1	1	0	1	1	0	1	0
1673	M1033	21	1	2		Asamuk	Olelai	4	Boda rider	2018-05-11	13:00	2018-05-12	09:00	1	2	asamuk hc 4	4		2	1			2		1	1	0	2	1			1		2	1	0	0	0	0	0	0	1	0	0	0	0	0	0	0
1674	M1050	28	1	1		Kamuda	Kamuda	4	Boda rider	2018-05-18	19:00	2018-05-18	20:00	1	1		4		2	1	2		2		1	1		1	1	1	2	4	6	3	1	1	0	0	0	0	0	1	0	0	0	1	0	0	0
1675	M1043	10	1	5		Toroma	Kapujan	2		2018-05-18	9:00	2018-05-18	13:00	1	2	kapujan hc 3	1					1	1		1	1		1	5			1	15	2	1	0	0	0	0	0	0	1	0	0	0	1	0	0	0
1676	M1008	11	1	2		Kapelebyong	Kapelebyong	2		2018-04-26	14:00	2018-04-27	10:00	1	2	kapelebyong hc 3	1					1	1		1	1		1	5	1	1	1		2	1	0	0	0	0	0	0	1	0	0	0	1	0	0	0
1677	M1015	38	1	1		Soroti	Kapujan	4	Boda rider	2018-05-05	18:00	2018-05-06	08:00	1	2	kapujan hc 3	4		2	1	2		2		1	1	1	1	1			1	13	2	1	0	0	0	0	0	0	1	0	0	0	0	0	0	0
1678	M1011	9	1	1		Eastern Division	Kigandani	2		2018-05-07	8:00	2018-05-07	09:00	1	1		1					1	1		1	1			5			1		2	0	0	0	0	0	1	0	0	0	0	0	0	0	1	0
1679	M1007	50	1	2				1		2018-04-25	21:00	2018-04-27	14:00	4	2	amuria hc 4	3						2		2	1	0	1	1	1	1	1		2	0	0	0	1	0	0	0	0	0	0	0	0	1	0	0
1680	M1016	12	1	2		Orungo	Orungo	2		2018-04-03	10:00	2018-05-04	09:00	4	2	amuria hc 4	1					1	1		1	1		1	5			1		2	0	0	0	0	0	1	1	0	0	0	0	0	0	1	0
1681	M964	72	1	3		Pingire	Akomoi	1		2018-03-27	17:00	2018-04-03	08:00	1	2	clinic	1					2	1		2	1	0	1	5			1		2	0	0	0	0	0	0	1	0	0	0	0	0	0	1	0
1682	M1013	20	1	2		Asamuk	Asamuk	1		2018-05-06	16:30	2018-05-07	19:30	4	2	st. michael hc 3	4		2	2	2		2		1	1	0	2	5			1		3	1	0	0	0	0	0	0	1	0	0	1	0	0	0	0
1683	M1019	38	1	1		Katine	Ojom	4	Boda rider	2018-05-06	16:30	2018-05-06	18:00	1	1		4		2	1	2		2		1	1	0	1	5			1		2	1	0	0	0	0	0	0	1	0	0	1	0	0	0	0
1684	M1023	19	1	1		Eastern Division		4	Boda rider	2018-05-09	16:00	2018-05-09	16:30	1	1		4		2	1	2		2		1	1	0	1	5			1		2	0	0	0	0	0	0	1	0	0	0	0	0	0	1	0
1685	M1028	9	1	2		Wera	Komolo	2		2018-05-10	19:00	2018-05-10	20:00	1	1		6						1		1	1		2	5			1		2	0	0	0	0	0	0	1	0	0	0	1	0	0	0	0
1686	M1006	6	1	7			Malera	2		2018-05-09	9:00	2018-05-09	11:00	1	1		1					1	1		1	1	0	1	5			1		2	0	0	0	0	0	1	0	0	0	0	0	0	0	1	0
1687	M1046	1	1	1		Eastern Division	Moruapesur	3		2018-05-15	11:30	2018-05-15	13:30	1	1		5						1		1	1	0	1	5			1		2	0	0	0	0	1	1	1	0	0	0	0	0	0	0	1
1688	M1038	23	1	5			Olilim	4	Boda rider	2018-05-09	16:00	2018-05-10	12:30	4	2	katakwi hc	4		2	1	2		2		1	1	0	1	1			4	7	2	1	0	0	0	0	0	0	1	0	0	0	1	0	1	0
1689	M1039	6	1	1		Asuret	Mukura	2		2018-05-11	15:30	2018-05-12	16:00	1	2	asuret hc 2	1					1	1		1	1	0	2	5			1		2	0	0	0	0	0	1	0	0	0	0	0	0	0	1	0
1690	M1021	30	1	1		Soroti	Opuyo	4	Broker	2018-05-05	18:30	2018-05-05	19:00	4	1		4		2	1	2		2		1	1		1	5			1		2	0	0	0	0	0	0	1	0	0	0	0	0	0	1	0
1691	M968	10	1	1		Western Division	Amen A	2		2018-04-05	10:00	2018-04-05	13:00	1	1		1					1	4		1	1	0	1	5			1		2	0	0	0	0	0	0	1	0	0	0	0	0	0	1	0
1692	M990	64	1	1		Gweri	Gweri	1		2018-04-12	18:30	2018-04-14	16:00	1	1		4		3	1	2		2		1	1		1	1		1	1		2	0	0	0	0	0	0	1	0	0	1	0	0	0	1	0
1693	M995	25	1	3		Olio	Olio	4	Boda rider	2018-04-20	14:00	2018-04-23	15:00	4	2	serere hc 4	4		2	1	2		2		1	1	0	2	5		1	1		2	0	0	0	0	0	0	1	0	0	0	0	0	0	1	0
1694	W495	11	2	1		Northern Division	Otucopi	2		2018-05-15	10:00	2018-05-15	11:00	1	1		1					2	1		1	1	0	2	5			1		2	0	0	0	0	0	0	1	0	0	0	0	0	0	1	0
1695	W494	13	2	1		Gweri	Amoroto	2		2018-05-16	16:00	2018-05-16	18:00	1	1		1					1	1		1	1	0	2	5			1		2	0	0	0	0	0	0	1	0	0	0	0	0	0	1	0
1696	W493	17	2	1		Western Division	Senior Quarters	2		2018-05-02	17:00	2018-05-02	18:30	1	1		6						2		1	1	0	2	5			1		2	0	0	0	0	0	0	1	0	0	0	1	0	0	0	0
1697	W492	12	2	1		Soroti	Opiyai A	2		2018-05-11	10:00	2018-05-11	10:30	1	1		1					1	1		1	1	0	2	5			1		2	0	0	0	0	0	1	0	0	0	0	0	0	0	1	0
1698	O-E1/155	32	1	1		Gweri	Amorikit	1		2018-05-08	13:00	2018-05-08	14:00	3	1		4		2	1	2		2		1	2		1	1	1	1	1		2	0	0	0	0	0	1	0	0	0	0	0	0	0	1	0
1699	O-E1/156	18	1	1		Western Division	Majengo	2		2018-05-13	14:00	2018-06-13	14:30	1	1		1					1	1		1	1		1	1	1	1	1		2	0	0	0	0	0	0	1	0	0	0	0	1	0	1	0
1700	O-E2/167	9	1	2		Wera	Wera	2		2018-05-09	10:00	2018-05-09	14:00	1	2	wera hc 3	6						1		1	1	0	2	5			1		2	0	0	0	0	0	0	1	0	0	0	1	0	0	0	0
1701	O-E2/164	20	1	1		Soroti	Opuyo	2		2018-05-07	22:00	2018-05-07	22:30	1	1		2						2		2	2		1	1		1	1		2	0	0	0	0	0	0	1	0	0	1	0	0	0	0	0
1702	O-E1/157	21	2	1		Eastern Divsion	Teso Inn	1		2018-05-16	19:00	2018-05-17	08:00	1	1		4		3	3	3		2		1	2	0	2	1	1	1	1		2	0	0	0	0	0	1	0	0	0	0	1	1	0	0	0
1703	O-E1/158	24	1	1		Eastern Division	Moruapesur	1		2018-05-16	23:00	2018-05-17	08:00	1	1		3						1		3	2		1	1	1	1	1		1	0	0	0	1	0	0	0	0	0	0	1	0	0	0	0
1704	M1061	11	1	3		Kyere	Kyere	2		2018-05-25	13:00	2018-05-25	17:00	1	1		1					1	1		1	1		2	5	1	1	1		2	0	0	0	0	0	1	0	0	0	0	0	0	0	1	0
1705	W487	42	2	5		Usuk	Okibwe	1		2018-05-04	08:00	2018-05-04	11:00	4	2	katakwi hospital	4		2	2	2		2		1	1	0	1	1	1		1		3	0	0	0	0	1	0	0	0	0	0	0	1	0	0	0
1706	M1053	22	1	1		Gweri	Gweri	1		2018-05-21	6:00	2018-05-21	07:30	1	1		4		2	3	3		2		1	2	0	1	5			1	15	2	0	1	0	0	0	0	1	0	0	0	1	1	0	0	0
1707	M999	10	1	2		Obalanga	Obalanga	2		2018-04-20	10:30	2018-04-23	10:00	1	2	kapelebyong hc 3	1					1	4		1	1	0	1	5	1	1	1		2	0	0	0	0	0	0	1	0	0	0	0	0	0	1	0
1708	M1018	9	1	1		Gweri	Gweri	2		2018-04-29	16:30	2018-04-30	19:00	1	2	clinic	1					1	1		1	1		1	5	2	2	1		2	0	0	0	1	0	0	0	0	0	0	0	0	1	0	0
1709	M1022	25	1	1		Arapai	Arapai	4	Boda rider	2018-05-09	22:30	2018-05-10	09:00	4	2	serere hc 4	2						2		2	1	0	2	5			1		2	1	0	0	0	0	0	0	1	0	0	1	0	0	0	0
1710	M1044	10	1	3		Kyere	Kelim	2		2018-05-16	10:00	2018-05-17	12:00	1	2	clinic	1					1	1		1	1	0	1	5			1	12	2	1	0	0	0	0	0	0	1	0	0	0	0	0	0	0
1711	W507	9	2	1		Soroti	Main Street	2		2018-05-28	20:00	2018-05-29	10:00	3	1		1					2	4		1	1	0	1	5			1		2	0	0	0	0	0	0	1	0	0	0	0	0	0	1	0
1712	W500	2	2	5			Abila	3		2018-05-04	12:00	2018-05-07	11:30	1	2	katakwi hospital	6						2		1	1	0	2	5			1		2	0	0	0	0	0	0	1	0	0	0	1	0	0	0	0
1713	M997	8	1	1			Opiyai A	2		2018-04-24	16:00	2018-04-24	17:30	1	1		1					1	1		1	1		1	5	2	2	1		2	0	0	0	0	0	0	1	0	0	0	0	0	0	1	0
1714	M1059	27	1	1		Northern Division	Flying School	4	Boda rider	2018-04-24	16:30	2018-04-24	17:30	1	1		4		2	1	2		2		1	1		2	5			1		2	1	0	0	0	0	0	0	1	0	0	0	1	0	0	0
1715	M1037	20	1	2		Orungo	Orungo	1		2018-05-09	14:30	2018-05-10	17:00	4	2	amuria hc 4	1					1	1		1	1	0	1	5		1	1		2	0	0	0	0	1	0	0	0	0	0	0	0	0	1	0
1716	W511	17	2	1		Asuret	Otatai	2		2018-05-28	10:30	2018-05-31	11:00	1	2	clinic	1					1	1		1	1		1	5	1	1	1		2	0	0	0	0	1	0	0	0	0	0	0	0	0	1	0
1717	W510	70	2	2		Acowa	Acowa	1		2018-06-01	18:00	2018-06-02	11:00	1	1		1					2	1		1	1		2	5			1		2	0	0	0	0	0	1	0	0	0	0	0	0	0	1	0
1718	W512	40	2	1		Gweri	Awoja	1		2018-06-01	14:00	2018-06-02	12:40	1	2	clinic	4		2	2	2		2		1	1		1	5			1		2	0	0	0	0	0	1	1	0	0	0	1	1	0	0	0
1719	W 513	58	2	5			Anjobo	1		2018-06-02	15:40	2018-06-02	16:00	1	2	katakwi medical centre	4		2	2			2		1	1		1	5	1	1	1		2	0	0	0	0	0	1	0	0	0	0	0	0	0	1	0
1720	M1063	18	1	1		Western Division	Pamba	1		2018-05-29	22:00	2018-05-29	23:30	1	1		4		2	1	2		2		1	1	0	1	5		1	1	15	3	1	0	0	0	0	0	0	1	0	0	1	1	0	0	0
1721	M1048	70	1	1		Soroti	Opuyo	1		2018-03-16	18:00	2018-03-16	23:40	1	1		1					1	2		1	2		1	5		1	1		2	0	0	0	0	0	0	1	0	0	0	0	0	0	1	0
1722	M1067	23	1	1		Western Division	Senior Quarters	1		2018-06-02	10:00	2018-06-02	11:00	1	1		1					2	3		1	1		1	5			1		2	0	0	0	0	0	1	0	0	0	0	1	0	0	0	0
1723	M1066	20	1	8				4	Boda rider	2018-06-01	23:30	2018-06-01	23:40	1	1		4		2	2	2		2		1	1		1	5	1	1	1	14	2	1	1	0	1	0	0	0	1	0	0	0	0	1	0	0
1724	M1020	14	1	1		Kamuda	Oyomai	2		2018-05-05	16:30	2018-05-06	09:00	1	2	joint clinic	1					1	1		1	1		1	5			1		2	0	0	1	0	0	0	0	0	1	0	0	0	0	1	0
1725	M1065	11	1	3		Kateta	Omagara	2		2018-06-03	18:00	2018-06-03	21:30	1	1		1					1	1		1	1		1	5			1		3	0	0	1	0	0	1	0	0	1	0	0	1	0	1	0
1726	M1071	37	1	4		Kalaki	Kakure	4	Boda Rider	2018-06-04	15:00	2018-06-04	18:00	1	1		4		2	1	2		2		1	1		1	5			1		2	0	0	0	0	0	0	1	0	0	0	0	0	0	1	0
1727	M1070	34	1	1		Western Division	Senior Quarters	1		2018-06-04	16:30	2018-06-04	18:00	1	1		6						2		1	1		1	5	1	1	1		2	0	0	0	0	0	0	1	0	0	0	1	0	0	0	0
1728	M1073	30	1	1		Soroti	Opiyai A	1		2018-06-02	23:30	2018-06-03	21:30	1	1		4		1	2	3		2		1	2		1	1	1	1	1	15	2	1	0	0	0	0	0	0	1	0	0	1	0	0	0	0
1729	M1076	4	1	1		Gweri	Gweri	2		2018-06-04	12:00	2018-06-06	12:00	1	1		1					2	1		1	1		1	5			1		2	0	1	0	0	0	1	0	0	0	0	0	1	0	1	0
1730	M1077	32	1	3		Kadungulu	Kadungulu	1		2018-06-01	14:00	2018-06-03	19:00	4	2	community care medical	4		2	1	2		2		1	1	0	1		1	1	4	6	2	1	0	0	0	0	0	0	1	0	0	0	0	0	0	0
1731	M998	10	1	1		Kamuda	Kamuda	2		2018-04-23	13:00	2018-04-23	08:00	1	2	kamuda hc3	1					1	4		1	1	0	1	5	1	1	1		2	0	0	0	0	0	0	1	0	0	0	0	0	0	1	0
1732	M1054	61	1	1		Eastern Division	Kengere	4	Teacher	2018-05-21	18:00	2018-05-21	18:30	1	1		4		3	1	2		2		1	1	0	2	5			1		2	0	0	0	0	0	0	1	0	0	0	0	0	0	1	0
1733	M1078	28	1	1		Western Division	Pamba	4	Boda Rider	2018-05-30	23:30	2018-05-31	13:30	1	1		4		2	1	2		2		1	2	0	1	5			1	15	3	1	0	0	0	0	0	0	1	0	0	0	1	0	0	0
1734	M1079	24	1	4		Anyara	Anyara	4	Boda Rider	2018-05-27	14:00	2018-05-31	17:30	1	2	st. mary's clinic	4		2	1	2		2		1	1		1	5			1		2	0	0	0	0	0	0	1	0	0	0	0	0	0	1	0
1735	M1080	27	1	3			Abilayep	1		2018-06-02	21:40	2018-06-02	22:00	3	1		4		1	3	2		2		1	1		1	5			1		2	0	0	0	0	0	0	1	0	0	0	0	0	0	1	0
1736	W497	1	2	1		Eastern Division	Kichinjaji	3		2018-05-18	7:00	2018-05-18	09:00	1	1		5						1		1	1		2	5			1		2	0	0	1	0	0	0	1	0	1	0	0	0	0	0	1
1737	W509	27	2	1		Kamuda	Agora	1		2018-06-01	22:00	2018-06-01	23:00	3	1		4		1	3	3		2		1	2	0	1	1	1		3	14	3	1	0	1	0	0	0	0	1	1	0	0	1	0	0	0
1738	W571	28	2	1		Eastern Division	Teso Inn	1		2018-05-13	23:30	2018-05-14	09:00	1	1		2						1		2	1	1	2	5			1		2	0	0	0	0	0	1	0	0	0	0	0	0	0	1	0
1739	W515	75	2	2		Wera	Wera	1		2018-06-05	20:00	2018-06-05	23:00	4	2	wera hc3	4		1	3	3		2		1	2		1	5	1		1	15	2	0	0	0	0	0	1	0	0	0	0	1	0	0	1	0
1740	W504	1	2	1		Gweri	Gweri	3		2018-05-23	12:00	2018-05-23	12:30	1	1		4		2	2	2		2		1	1		1	5			1		2	1	0	0	0	0	0	0	1	0	0	1	1	0	0	0
1741	W483	13	2	2		Kapelebyong	Mambasa	2		2018-04-26	17:30	2018-04-27	10:30	1	2	clinic	1					1	1		1	1	0	1	5			1	15	2	0	0	0	0	0	0	1	0	0	0	0	0	0	1	0
1742	M1069	102	1	1		Kamuda	Adila	3		2018-05-31	17:00	2018-06-02	09:00	4	1		1					2	1		1	1		2	5			1		2	0	0	0	0	0	0	1	0	0	0	0	0	0	1	0
1743	M1058	22	1	2		Asamuk	Olekai	1		2018-05-24	16:00	2018-05-24	19:00	4	1		1					1	1		1	1	0	1	5	1	1	1	15	3	0	0	0	0	1	0	0	0	0	0	0	0	0	1	0
1744	M1057	7	1	1		Gweri	Telemut	2		2018-05-20	10:00	2018-05-21	13:00	1	1		3						1		1	1	0	1	5			1		2	0	0	0	0	0	0	1	0	0	0	1	0	0	0	0
1745	M1031	40	1	5		Usuk	Ajelu	1		2018-05-10	10:00	2018-05-14	10:00	1	1		2						5	Garden	1	1	0	1	5			1		2	0	0	0	0	0	0	1	0	0	0	0	0	0	1	0
1746	M1000	62	1	1		Eastern Division	Central ward	1		2018-04-22	9:00	2018-04-23	14:00	1	2	princess diana hc4	1					1	1		1	1	0	1	5			1		2	0	0	0	0	0	0	1	0	0	0	0	0	0	1	0
1747	W501	87	2	4		Kalaki	Kakure-Akisim	3		2018-05-15	18:30	2018-05-17	10:00	1	2	lwala hospital	1					2	1		1	1		2	1			1		2	0	0	0	0	0	0	1	0	0	0	0	0	0	1	0
1748	M1056	6	1	2		Obalanga	Agonga	2		2018-05-18	17:00	2018-05-19	10:00	1	2	agonga hc2	1					1	5	Garden	1	1		2	5			1		2	0	0	0	0	0	0	1	0	0	0	0	0	0	1	0
1749	W491	7	2	1		GWERI	AGWARA	2		2018-05-08	18:00	2018-05-08	22:00	1	1		1					1	1		1	1	0	2	5			1		2	0	0	0	0	0	0	1	0	0	0	0	0	0	1	0
1750	W499	86	2	4		KALAKI	AKISIM	3		2018-05-14	17:00	2018-05-17	12:00	1	1		1					2	1		1	1	0	2	5			1		2	0	0	0	1	0	0	1	0	0	0	0	0	1	1	0
1751	W488	65	2	2		ORUNGO	OCAKAI	1		2018-05-03	16:00	2018-05-05	11:00	1	1		1					2	1		1	1	0	2	5			1		2	0	0	0	0	0	0	1	0	0	0	0	0	0	1	0
1752	M1093	11	1	1		ARAPAI	DAKABELA	2		2018-06-07	17:00	2018-06-08	09:00	1	2	community clinic and imaging centre	1					2	1		1	1		2	5			1		2	0	0	0	0	0	1	0	0	0	0	0	0	0	1	0
1753	M1092	42	1	1		Northern division	madera	4	carpenter	2018-06-05	19:00	2018-06-05	20:00	1	1		4		2	3	2		2		1	2		1	1	1	1	1		2	0	0	0	0	0	0	1	0	0	0	0	0	0	1	0
1754	M1083	78	1	3		ATIRA	ASILANG	1		2018-06-06	07:00	2018-06-06	09:30	1	1		2						2		2	1		1	5	1	1	4	8	2	1	0	0	0	0	0	0	1	0	0	0	0	0	0	0
1755	M1075	31	1	5		KATAKWI	AJOKOPIRI	1		2018-06-01	23:00	2018-06-02	14:00	4	2	katakwi general hospital	2						1		2	1	0	1	1	1	1	1	14	2	1	0	0	0	0	0	0	1	0	0	0	0	0	0	0
1756	M1088	67	1	1		KAMUDA	AMINIT	4	BUSINESSMAN	2018-06-08	19:00	2018-06-08	19:30	1	1		4		2	3	3		2		1	2	0	2	5			1		2	0	0	0	0	0	0	1	0	0	0	0	0	0	1	0
1757	M1089	1	1	1		OPUYO	OWALE	3		2018-06-12	20:00	2018-06-13	10:30	1	1		5						1		1	1		1	5	2		1		2	0	1	0	0	0	0	0	0	0	0	0	0	0	0	1
1758	M1017	75	1	1		ARAPAI	ARABAKA	1		2018-05-01	18:00	2018-05-02	09:00	1	1		1					2	1		1	1		2	5			1		2	0	0	0	0	0	0	1	0	0	0	0	0	0	1	0
1759	M1052	10	1	2		ACOWA	AKOROMIT	2		2018-05-19	11:00	2018-05-19	13:00	1	1		1					1	1		1	1	0	1	5			1		2	0	0	0	0	0	0	1	0	0	0	0	0	0	1	0
1760	M1041	9	1	1		GWERI	AWOJA	2		2018-05-15	17:00	2018-05-15	18:00	1	1		4		2	3	3		2		1	1		2	5			1		3	1	1	0	0	0	0	1	1	0	0	0	1	0	1	0
1761	M1012	40	1	1		ARAPAI	ARAPAI	2		2018-05-07	7:30	2018-05-07	09:00	1	1		1					1	1		1	1		1				1		2	1	0	0	0	0	0	1	0	0	0	0	0	0	1	0
1762	M1074	40	1	3		KYERE	KYERE	1		2018-06-02	18:00	2018-06-02	23:00	1	2	clinic	1					1	1		1	1		1	1	1		1	15	3	0	0	0	1	0	0	0	0	0	0	0	0	1	1	0
1763	M1025	14	1	1		ALOET	AKUM	2		2018-04-28	13:00	2018-04-28	15:00	1	1		1					1	5	GARDEN	1	1	0	1	5			1		2	0	0	0	0	0	0	1	0	0	0	0	0	0	1	0
1764	M1034	65	1	2		ABARILELA	ABARILELA	1		2018-05-12	6:00	2018-05-12	09:30	1	1		1					2	1		1	1	0	2	5			1		2	0	0	0	0	0	0	1	0	0	0	0	0	0	1	0
1765	W527	26	2	1		SOROTI	OCULOI	1		2018-06-16	16:30	2018-06-16	18:00	3	1		4		2	3	3		2		1	1		1	5	2		3	11	3	1	1	0	0	0	0	0	1	0	0	1	0	0	0	0
1766	W519	30	2	3		KIDETOK	ONGIA	1		2018-06-08	12:00	2018-06-10	09:00	1	1		1					1	1		1	1		1	5	1	1	1		2	0	0	0	0	1	0	0	0	0	0	0	0	0	1	0
1767	O-P 170	34	1	1		WESTERN DIVISION	SENIOR QUARTERS	1		2018-06-05	8:00	2018-06-05	08:30	3	1		6						1		1	1	0	1	1	1	1	1		2	0	0	0	0	0	0	1	0	0	0	1	0	0	0	0
1768	M911	8	1	1		GWERI	OLELAI	2		2018-03-04	12:00	2018-03-04	14:00	1	1		1					1	1		1	1		2	5			1		2	0	0	0	0	0	1	0	0	0	0	0	0	0	1	0
1769	M1072	40	1	1		ASURET		1		2018-06-02	23:30	2018-06-03	20:00	1	1		4		2	3	3		2		1	2		1	1	1	1	4	8	3	1	0	0	0	0	0	0	1	0	0	1	0	0	0	0
1770	M1081	22	1	1		KAMUDA	KAMUDA	4	BODA RIDER	2018-06-06	15:00	2018-06-06	17:40	1	1		4		1	1	2		2		1	1		1	5	1	1	1		3	1	1	0	0	1	0	0	1	0	0	0	1	0	0	0
1771	Or 1212	54	2	1		Arapai	Aloet	1		2018-04-09	6:30	2018-04-09	11:00	1	1		1					2	1		1	1		2	5			1		2	0	0	0	0	0	1	0	0	0	0	0	0	0	1	0
1772	W485	12	2	1		Gweri	Angopet	2		2018-05-05	19:00	2018-05-05	20:00	1	2	clinic	6						2		1	1		2	5			1		2	0	0	0	0	0	0	1	0	0	0	1	0	0	0	0
1773	M1102	22	1	2		Asamuk	Asamuk	4	Boda Rider	2018-06-21	18:00	2018-06-21	20:00	1	1		4		2	1	2		2		1	1	0	2	5	1		1		3	1	1	0	0	0	1	0	1	0	0	1	1	0	0	0
1774	Or 1214	44	1	4		Kalaki	Kakure-Ajile	1		2018-04-08	19:30	2018-04-09	09:00	1	1		1					2	5	Garden	1	1		2	5			1		2	0	0	0	1	0	0	1	0	0	0	0	0	1	1	0
1775	Or 1213	28	1	1		Katine	Ojom	1		2018-04-08	20:00	2018-04-09	10:40	1	1		1					2	2		1	1		2	5			1		2	0	0	0	0	0	1	0	0	0	0	0	0	0	1	0
1776	Or 1211	2	2	1		Northern Division	Madera	3		2018-04-09	9:00	2018-04-09	11:00	1	1		1					2	1		1	1		1	5			1		2	0	0	0	0	0	1	0	0	0	0	0	0	0	1	0
1777	Or 1210	62	2	2		Asamuk	Olelia	1		2018-04-09	8:00	2018-04-09	10:00	1	1		4		2	2	2		2		1	1		2	5			1		2	0	0	1	0	0	0	0	0	1	0	0	0	0	1	0
1778	Or 1209	15	1	2		Agirigiroi	Agaya	2		2018-04-08	18:00	2018-04-09	09:00	1	2	amuria hc4	1					2	2		1	1		2	5			1		2	0	0	1	0	0	0	0	0	1	0	0	0	0	1	0
1779	Or 1208	40	2	5		Katakwi	Dadas	1		2018-04-09	7:00	2018-04-09	09:00	1	1		4		2	2	2		2		1	1		2	5			1		2	0	0	1	0	0	0	0	0	1	0	0	0	0	1	0
1780	Or 1207	4	2	1		Katine	Agule	3		2018-04-08	18:00	2018-04-09	08:00	1	1		1					2	1		1	1		2	5			1		2	0	0	0	0	0	0	1	0	0	0	0	0	0	1	0
1781	Or 1203	12	1	1		Western Division	Nakatunya	2		2018-06-29	9:00	2018-06-29	10:00	1	1		1					2	4		1	1		2	5			1		2	0	0	0	0	0	1	0	0	0	0	0	0	0	1	0
1782	Or 1202	4	1	1		Kamuda	Ogerai-Agora	2		2018-06-28	18:30	2018-06-29	10:00	1	1		1					1	1		1	1		2	5			1		2	0	0	0	0	0	1	0	0	0	0	0	0	0	1	0
1783	Or 1201	0.14	2	1		Gweri	Aukot	3		2018-06-21	22:00	2018-06-29	11:30	4	2	bethseda hospital	9	Birth Trauma					5	Hospital	1	1		2	5			1		2	0	0	0	0	0	1	0	0	0	0	0	0	0	1	0
1784	W 508	70	2	1		Okimai	Olobai	1		2018-05-29	10:00	2018-06-02	11:00	1	1		1					2	1		1	1	0	1	1	1		1		2	0	0	0	0	0	0	1	0	0	0	0	0	0	1	0
1785	Or 1200	42	1	3		Bugondo	Moru	4	Businessman	2018-06-28	17:30	2018-06-28	20:00	3	2	serere health centre 4	4		2	3	3		2		1	1		2	5			1		2	0	0	0	0	0	1	0	0	0	0	0	0	0	1	0
1786	M 1085	29	1	1		Eastern Division	Kengere	4	Telecom technician	2018-06-11	2:00	2018-06-11	04:00	1	1		8						2		2	2	0	1	1	2	1	1		2	0	0	0	1	0	0	0	0	0	0	0	0	1	0	0
1787	M 1095	68	1	1		Eastern Division	Opiyai B	1		2018-06-13	21:00	2018-06-18	10:00	1	2	clinic	1					2	2		1	2		1	1	1	1	1	15	2	0	1	0	0	0	0	0	0	0	0	0	0	0	1	0
1788	M 1084	75	1	3		Kateta	Anyangan	1		2018-06-08	23:00	2018-06-11	10:00	1	1		1					2	1		1	1		2	5	1	1	1		2	0	0	0	0	0	0	1	0	0	0	0	0	0	1	0
1789	M 1100	50	1	1		Western Division	Oderai	1		2018-06-20	11:00	2018-06-20	12:00	1	1		4		1	3	3		2		1	1		2	5			1		2	0	0	0	1	0	1	0	0	0	0	0	1	1	0	0
1790	W 521	66	2	1		Arapai	Odudui	1		2018-06-17	17:00	2018-06-17	18:00	1	1		4		2	2	2		2		1	1	0	1	5			1	15	2	1	1	0	0	0	1	0	1	0	0	1	1	0	1	0
1791	M 1068	35	1	1		Gweri	Gweri	4	Boda Rider	2018-06-03	19:00	2018-06-03	20:00	1	1		4		2	1	2		2		1	1	0	1	1	1	1	1	12	3	1	0	0	0	0	0	0	1	0	0	1	0	0	0	0
1792	W 502	14	2	2		Akoromit	Akoromit	2		2018-05-17	18:00	2018-05-18	10:00	4	2	amuria hc4	1					1	1		1	1		1	5			1		2	0	0	0	0	0	0	1	0	0	0	0	0	0	1	0
1793	W 528	48	2	2		Asamuk	Asamuk	4	Business woman	2018-06-20	17:00	2018-06-20	22:00	3	1		4		1	2	3		2		1	1		2	5			1		2	0	0	0	1	0	1	0	0	0	0	0	0	1	1	0
1794	W 525	25	2	1		Eastern Division	Opiyai	1		2018-06-16	13:30	2018-06-17	15:00	1	1		4		2	2	2		2		1	1		1	1	1		1		2	0	0	0	1	1	0	0	0	0	0	0	1	1	1	0
1795	W 516	64	2	2		Kapelebyong	Kapelebyong	1		2018-06-04	10:00	2018-06-05	11:00	1	1		1					1	1		1	1		2	5			1		2	0	0	0	0	0	0	1	0	0	0	0	0	0	1	0
1796	W 520	0.58	2	1		Arapai	Aloet	3		2018-06-10	21:00	2018-06-14	16:00	2	1		9	Birth trauma					5	Hospital	1	1	0	2	5			1		2	0	0	0	0	0	0	1	0	0	0	0	0	0	1	0
1797	W 530	10	2	1		Asuret	Alere	2		2018-06-21	13:00	2018-06-21	14:00	1	1		1					1	1		1	1		2	5			1		2	0	0	0	0	0	1	0	0	0	0	0	0	0	1	0
1798	W 503	12	2	2		Abarilela	Olelai	2		2018-05-19	16:20	2018-05-20	10:00	1	1		1					2	1		1	1		2	5			1		2	0	0	0	0	0	0	1	0	0	0	0	0	0	1	0
1799	W 498	60	2	2		Dakabela	Burotok	1		2018-05-13	18:00	2018-05-14	09:00	1	1		1					2	1		1	1	0	2	5			1		2	0	0	0	0	0	0	1	0	0	0	0	0	0	1	0
1800	O-P 153	1	1	1		Northern Division		3		2018-05-10	13:00	2018-05-10	13:12	3	1		7						1		1	1	0	1	1	1	1	1		2	0	0	0	1	0	0	0	0	0	0	0	0	1	0	0
1801	O-E1 154	35	1	1		Soroti	Tubur	1		2018-04-28	20:00	2018-04-28	20:30	1	1		7						1		1	1	0	1	5			1		2	0	0	0	1	0	0	0	0	0	0	0	0	1	0	0
1802	O-E1 161	28	2	1		Soroti	Orwadai	1		2018-05-20	10:30	2018-05-20	11:00	1	1		1					1	2		1	1	0	1	5			1		2	0	0	0	0	0	0	1	0	0	0	0	0	0	1	0
1803	M 1087	27	1	4		Anyara	Anyara	1		2018-06-11	23:00	2018-06-12	08:00	1	1		2						5	Bar	2	2	0	1	1	1	1	1	15	2	0	0	0	1	0	0	0	0	0	0	0	0	1	0	0
1804	M 1086	12	1	4		Kalaki	Kalaki	2		2018-06-09	17:00	2018-06-11	10:30	1	1		1					1	2		1	1		1	5			1		2	0	0	0	0	0	1	0	0	0	0	0	0	0	1	0
1805	W 529	39	2	7		Kumi	Mukura	1		2018-06-19	22:00	2018-06-22	08:00	1	2	mukura health centre 2 and oget health centre	1					2	1		1	1		2	5			1		2	0	0	0	0	0	1	0	0	0	0	0	0	0	1	0
1806	W 518	74	2	6		Mukura	Mukura	1		2018-06-05	17:30	2018-06-08	09:00	1	1		2						1		1	1		1	5			1	15	2	0	0	1	0	0	0	0	0	1	0	0	0	0	1	0
1807	M 1005	8	1	2		Abarilela	Abarilela	2		2018-04-25	10:00	2018-04-25	12:00	1	1		1					1	1		1	1	0	1	5	2	2	1		2	0	0	0	0	0	0	1	0	0	0	0	0	0	1	0
1808	O-E1 159	23	2	1		Eastern Division	Moruapesur	1		2018-05-18	17:40	2018-05-18	18:12	1	1		2						5	Bar	2	2	1	1	5			1		1	0	0	0	0	0	0	1	0	0	0	0	0	0	1	0
1809	M 1097	2	1	1		Eastern Division	Kigandani	3		2018-06-17	19:00	2018-06-17	21:00	1	1		5						1		1	1		1	5			1		2	0	0	0	0	0	1	0	0	0	0	0	0	0	0	1
1810	M 1032	57	1	1		Kamuda	Aporo	1		2018-05-10	19:30	2018-05-10	21:30	1	1		1					2	2		1	1		1	5			1		2	0	1	0	0	0	0	1	0	0	0	0	1	0	1	0
1811	M 1114	39	1	1		Eastern Division	Millitary barracks	1		2018-06-28	22:30	2018-06-28	23:00	4	1		2						5	Bar	2	2	1	1	5			1	15	2	1	0	0	0	0	0	0	1	0	0	1	1	0	0	0
1812	M 1096	33	1	1		Arapai	Arapai	4	Carpenter	2018-06-18	20:00	2018-06-19	01:00	1	2	clinic	4			3	3		2		1	1	0	2	1	1	1	1	15	2	1	0	0	0	0	0	0	1	0	0	0	1	0	0	0
1813	M 1115	37	1	1		Arapai	Aloet	1		2018-06-28	21:30	2018-06-29	09:00	1	1		2						5	Trading Centre	2	1	1	1	5	1		1		2	0	0	0	1	0	0	0	0	0	0	1	1	1	0	0
1814	M 1116	30	1	1		Katine	Bongoi	1		2018-07-02	18:00	2018-07-02	20:00	4	2	mighty medical centre	4		2	2	2		2		1	1		1	1	1		1	15	3	1	1	0	0	0	1	0	0	0	0	0	1	0	0	0
1815	M 1118	51	1	3		Kyere	Kelim	1		2018-07-02	16:30	2018-07-02	18:00	3	1		4		2	2	2		2		1	1	0	1	5	1		1	15	2	1	0	0	0	0	0	0	1	0	1	0	0	0	0	0
1816	M 1113	9	1	5		Atirir		2		2018-06-23	19:00	2018-06-23	21:30	1	1		1					1	1		1	1	0	1	1	2		1		2	0	0	0	1	0	0	0	0	0	0	0	0	1	0	0
1817	M 1109	6	1	2		Obalanga	Oyalakwe	2		2018-06-22	18:50	2018-06-23	10:00	1	2	obalanga health centre 3	1					1	1		1	1	0	1	5			1		2	0	0	0	0	0	0	1	0	0	0	0	0	0	1	0
1818	M 1105	24	1	1		Northern Division	Otucopi	4	Carpenter	2018-06-24	13:00	2018-06-24	15:00	1	2	clinic	4		2	2	2		2		1	1		2	1	1	1	4	8	2	1	0	0	0	0	1	0	1	0	0	0	1	0	0	0
1819	M 1117	34	1	2		Ogolai	Abibico	4	Boda Rider	2018-06-30	19:00	2018-06-30	23:40	4	2	amuria health centre 4	4		2	1	2		2		1	1	0	1	5	1	1	1	15	2	0	0	0	0	0	0	1	0	0	0	0	0	0	1	0
1820	W 533	3	2	1		Katine	Olwelai	3		2018-07-01	13:00	2018-07-01	18:00	1	1		4		2	3	3		2		1	1		2	5	1	1	1	15	3	1	0	0	0	0	1	1	0	0	0	1	1	0	1	0
1821	W 526	13	2	2		Orungo	Ocakai	2		2018-06-18	14:00	2018-06-18	16:00	1	1		1					1	4		1	1		2	5			1		2	0	0	0	0	0	1	0	0	0	0	0	0	0	1	0
1822	W 531	28	2	3		Olio	Olio	1		2018-06-28	20:00	2018-06-28	23:30	4	2	serere hc 4	4		2	3	3		2		1	1		1	5	1		1	15	3	1	1	0	0	0	0	0	1	0	0	0	1	0	1	0
1823	W 522	27	2	1		Western Division	Prisons	1		2018-06-18	22:00	2018-06-18	23:00	1	1		2						1		1	1		1	5			1		2	1	0	0	0	0	0	0	1	0	0	1	0	0	0	0
1824	W 523	90	2	5		Katakwi	Dadas	3		2018-06-11	17:00	2018-06-18	09:00	1	1		1					2	1		1	1		1	5			1		2	0	0	0	0	0	0	1	0	0	0	0	0	0	1	0
1825	M 1125	35	1	1		Western Division	Amen B	4	Builder	2018-07-04	14:00	2018-07-04	17:30	3	2	clinic	2						3		2	2		1	1	1		1		2	1	0	0	1	0	0	0	1	0	0	0	1	1	0	0
1826	M 1123	50	1	5		Magoro	Kipiyang	1		2018-06-30	14:00	2018-07-01	12:00	4	2	katakwi general hospital	3						1		2	2	0	1	2	1	1	1		2	1	0	1	0	0	0	0	1	1	0	0	0	0	0	0
1827	M 1145	35	1	1		Asuret	Otatai	4	Boda Rider	2018-07-06	19:00	2018-07-06	20:00	1	1		4		2	2	2		2		1	1	0	1	1	1	1	4	7	2	1	0	0	0	0	0	0	1	0	0	0	0	0	0	0
1828	M 1107	92	1	3		Atiira	Opure	3		2018-06-20	10:00	2018-06-27	13:00	1	2	serere health centre 4	4		3	1	2		2		1	1		1	5	1		1		2	0	0	0	0	0	0	1	0	0	0	0	0	0	1	0
1829	M 1094	5	1	1		Katine		2		2018-06-19	13:00	2018-06-19	15:00	1	1		1					1	1		1	1		1	5	2	1	1		2	0	0	0	0	0	0	1	0	0	0	0	0	0	1	0
1830	M 1129	39	1	1		Arapai	Abalang	1		2018-07-12	19:00	2018-07-12	20:00	1	1		4		1	1	2		2		1	1		2	5			1		2	0	0	0	0	0	1	0	0	0	0	1	0	0	0	0
1831	M 1121	43	1	2		Apeduru	Ocia	4	Boda Rider	2018-06-30	22:00	2018-07-01	12:45	4	2	amuria health centre 4	4		2	1	2		2		1	1	0	1	5	1	1	1	15	3	1	0	1	0	0	0	0	1	1	0	0	1	0	0	0
1832	M 1130	54	1	6		Mukura	Kalaki	1		2018-07-27	20:00	2018-07-06	10:00	4	1		1					2	2		1	2	0	1	5			1		2	0	0	0	0	0	0	1	0	0	0	0	0	0	1	0
1833	W 537	2	2	1		Soroti	Orwadai	3		2018-07-08	12:00	2018-07-11	09:00	1	1		5						1		1	1	0	1	5			1		2	0	0	0	0	0	1	0	0	0	0	0	0	0	0	1
1834	M 1148	38	1	2		Wera	Angaro	1		2018-07-19	21:00	2018-07-19	22:00	4	1		4		1	1	1		2		1	1		1	1			1	15	3	1	1	0	0	0	0	0	1	0	0	1	0	0	1	0
1835	W 538	4	2	1		Western Division	Senior Quarters	2		2018-07-19	16:00	2018-07-19	16:30	1	1		2						1		1	1		1	5	2	2	1		2	1	0	0	0	0	0	0	1	0	0	1	1	0	0	0
1836	W 547	30	2	5		Katakwi	Alukucok	1		2018-07-17	16:00	2018-07-18	09:00	1	1		4		2	2	2		2		1	1		1	5			1	15	2	0	1	0	0	0	1	0	0	0	0	1	1	0	0	0
1837	M 1127	52	1	2		Acowa	Obur-West	1		2018-07-08	23:30	2018-07-09	21:00	4	2	acowa health centre 3	4		2	3	3		2		1	2		1	1	1	2	4	7	3	1	1	0	0	0	0	0	1	0	0	1	0	0	0	0
1838	M 1149	0.5	1	1		Western Division	Nakatunya	3		2018-07-20	17:00	2018-07-21	13:00	1	1		5						1		1	1		1	5			1		2	1	0	0	0	0	1	0	1	0	0	0	0	0	0	1
1839	M 1140	23	1	3		Pingire	Arapo-Labori	4	Fisherman	2018-07-13	18:00	2018-07-16	13:30	1	2	pingire health centre 2	4		1	2	3		2		1	1	0	1	5			1		2	0	0	0	0	0	0	1	0	0	0	0	0	0	1	0
1840	W 549	4	2	1		Eastern Division	Kengere	2		2018-06-29	16:00	2018-06-29	16:30	1	1		1					1	1		1	1		1	5			1		2	0	0	0	0	0	1	0	0	0	0	0	1	0	1	0
1841	W 550	39	2	1		Gweri	Gweri	1		2018-07-20	16:00	2018-07-20	16:30	1	1		4		2	2	2		2		1	1	0	1	5			1		2	1	1	0	0	0	0	0	1	0	0	0	1	0	0	0
1842	W 548	48	2	1		Northern Division	Madera	1		2018-07-21	20:00	2018-07-21	23:10	1	1		4		1	3	3		2		1	1		1	1	1	1	1	15	3	1	0	1	0	0	0	1	1	1	0	1	1	0	0	0
1843	W 540	2	2	2		Apeduru	Golokwara	3		2018-07-17	20:00	2018-07-18	15:00	1	2	amuria health centre 4	6						1		1	1		1	5		2	1		2	0	0	0	0	0	1	0	0	0	0	1	0	0	0	0
1844	W 544	85	2	1		Kamuda	Awasi	3		2018-07-18	18:00	2018-07-20	12:00	1	1		1					2	2		1	1		1	5			1		2	0	0	0	0	0	0	1	0	0	0	0	0	0	1	0
1845	M 1155	27	1	2		Abarilela		1		2018-07-22	18:00	2018-07-23	19:00	3	1		2						1		2	1		1	1	1	1	1		2	0	0	0	1	0	0	0	0	0	0	0	0	1	0	0
1846	M 1154	49	1	1		Arapai	Dakabela	1		2018-07-25	9:00	2018-07-25	12:17	1	1		4		2	1	2		2		1	1	0	1	1	1	1	1	15	2	0	0	0	0	1	0	0	0	0	0	0	1	0	0	0
1847	M 1153	36	1	2		Wera	Alakaituk	1		2018-07-26	10:00	2018-07-26	14:00	1	2	wera health centre 2	4		2	2	2		2		1	1	0	2	5			1		2	0	0	0	0	0	0	1	0	0	0	0	0	0	1	0
1848	M 1147	26	1	1		Arapai	Arapai	1		2018-07-25	7:00	2018-07-25	10:00	1	1		4		1	2	2		2		1	1		1	1	1	1	1	15	3	0	0	0	0	0	1	0	0	0	0	0	1	0	1	0
1849	W 517	62	2	1		Tubur	Tubur	1		2018-06-09	11:00	2018-06-10	14:00	1	1		1					2	1		1	1	0	2	5			1		2	0	0	0	0	0	0	1	0	0	0	0	0	0	1	0
1850	M 1135	76	1	9	Nakasongola			1		2018-07-13	17:00	2018-07-13	19:50	1	1		2						1		2	1	0	2	5			1		3	1	0	0	0	0	0	0	1	0	0	0	1	0	0	0
1851	M 1136	29	1	9	Mityana			4	Business man	2018-07-13	20:30	2018-07-13	21:00	1	1		2						2		2	1		2	5			1		2	1	0	0	0	0	1	0	1	0	0	1	1	0	0	0
1852	M 1055	20	1	1		Arapai	Aloet-Akum	4	Mechanic	2018-05-22	2:00	2018-05-22	10:00	4	1		2						1		1	1	0	2	5			1		2	0	0	0	0	0	0	1	0	0	0	0	0	0	1	0
1853	M 1131	36	1	1		Eastern Division	Opiyai	4	Boda Rider	2018-07-09	18:00	2018-07-09	19:40	1	1		3						2		1	1	0	1	5			1	15	2	1	0	0	0	0	1	0	1	0	0	1	1	0	0	0
1854	M 1132	25	1	1		Western Division	Oderai	1		2018-07-09	18:00	2018-07-09	19:40	1	1		4		2	2	2		2		1	1		2	5			1		2	0	0	0	0	0	1	0	0	0	0	0	1	0	0	0
1855	M 1091	12	1	1		Gweri	Awoja	2		2018-06-06	13:00	2018-06-09	09:00	1	1		1					1	1		1	1		1	5			1		2	0	0	0	0	0	0	1	0	0	0	0	0	0	1	0
1856	M1137	1	1	1		Gweri	Adamasiko	1		2018-07-05	22:00	2018-07-05	22:40	1	1		4		2	2	3		2		1	1		1	5			1		2	1	0	0	0	0	0	0	1	0	0	1	0	0	0	0
1857	M 1139	31	1	1		Kamuda	Aminit	1		2018-07-08	9:30	2018-07-08	10:00	1	1		4		2	2	2		2		1	1		1	1	1		1	15	2	1	0	0	0	0	1	0	1	0	0	0	0	0	0	0
1858	M 1122	38	1	1		Kamuda	Aminit	4	Boda Rider	2018-07-08	9:30	2018-07-08	10:00	1	1		4		2	1	2		2		1	1	1	1	5	1	1	1	15	2	1	0	0	0	0	0	0	1	0	0	1	0	0	0	0
1859	M 1142	19	1	3		Pingire	Aarapoo	1		2018-07-13	18:00	2018-07-16	13:30	1	2	pingire health centre 2	4		1	2	3		2		1	1	0	1	5			1		2	0	0	0	0	0	0	1	0	0	1	0	1	0	0	0
1860	M 1143	30	1	1		Gweri	Aukot	1		2018-07-12	17:00	2018-07-14	10:00	1	2	clinic	4		2	2	2		2		1	2	0	1	1	1	1	1	15	2	1	0	0	0	0	0	1	1	0	0	0	1	0	0	0
1861	M 1144	23	1	1		Eastern Division	Kichinjaji	4	Business(mobile money)	2018-07-08	19:00	2018-07-08	19:30	1	1		8						3		2	1	0	1	5			1		3	0	0	0	0	0	0	1	0	0	0	0	0	0	1	0
1862	W 611	10	2	1		Northern Divison	Otucopi	2		2018-04-29	16:00	2018-04-30	19:30	1	1		1					1	4		1	1	0	2	5	2	2	1		2	0	0	1	0	0	0	0	0	1	0	0	0	0	0	0
1863	W 524	70	2	1		Arapai	Odudui	3		2018-06-17	17:00	2018-06-17	18:00	1	1		4		2	2	2		2		1	1		1	5	1	1	4	10	3	1	0	0	0	0	1	0	1	0	0	0	1	0	1	0
1864	W 532	1	2	3		Olio	Olio	3		2018-06-28	20:00	2018-06-28	23:30	4	2	serere health centre 4	4		2	3	3		2		1	1		1	5	2	1	1		2	1	0	0	0	0	0	0	1	0	0	1	0	0	0	0
1865	W 535	16	2	1		Western Division	Senior Ouarters	2		2018-07-08	22:00	2018-07-08	22:30	2	1		1					2	5	Garden	1	1		1	5			1		2	0	0	0	0	1	0	0	0	0	1	0	0	0	0	0
1866	M 1133	37	1	1		Soroti	Opiyai	4	Boda Rider	2018-07-13	22:00	2018-07-13	22:30	1	1		2						2		2	1		2	5			1		2	1	0	0	0	0	1	0	1	0	0	1	0	0	0	0
1867	M 1119	28	1	3		Kyere	Kelim	1		2018-07-02	16:30	2018-07-02	18:00	3	1		4		2	1	2		2		1	1	0	1	5	1	1	1	15	3	1	1	0	0	0	0	0	1	0	0	0	0	0	1	0
1868	M 1134	46	1	4		Kaberamaido	Kamuk	1		2018-07-01	17:30	2018-07-01	19:00	1	1		4		2	2	2		2		1	1	0	1	5	1		1	15	2	0	0	0	0	1	0	1	0	0	0	0	1	0	0	0
1869	W 536	5	2	1		Gweri	Aukot	3		2018-07-07	13:00	2018-07-10	12:00	1	2	clinic	5						1		1	1		1	5	2	1	1		2	0	0	0	0	0	1	1	0	0	0	0	0	0	0	1
1870	W 505	19	2	1		Gweri	Awoja	1		2018-05-25	14:00	2018-05-28	16:00	1	2	clinic	1					1	5	Garden	1	1	0	1	1	1		1		2	0	0	0	0	0	0	1	0	0	0	0	0	0	1	0
1871	M 1120	15	1	1		Western Division	Pamba	2		2018-06-30	12:00	2018-07-02	11:00	3	2	betsheda hospital	4		1	2	3		2		1	1	0	2				1		2	0	0	0	0	1	0	0	0	0	0	1	1	0	0	0
1872	M 1124	39	1	1		Gweri	Amoroto	1		2018-07-04	20:30	2018-07-04	10:00	1	1		4		2	1	2		2		1	1		1	5			3	13	2	1	1	0	0	1	1	0	1	0	0	0	1	0	1	0
1873	M 1103	35	1	1		Gweri	Akuja	1		2018-06-22	1:00	2018-06-22	05:00	4	1		3						1		2	2		2	2	4	1	1		2	0	0	1	0	0	0	0	0	1	0	0	0	0	0	0
1874	O-E1 160	20	2	1		GWERI	GWERI	2		2018-05-18	20:30	2018-05-18	20:50	3	1		7						1		3	1		1	3		1	2		2	0	0	0	1	0	0	0	0	0	0	0	0	1	0	0
1875	M 1176	88	1	1		DAKABELA	AKAIKAKAI	1		2018-08-02	15:30	2018-08-03	19:00	1	1		2						1		1	1		1	1	1		1		2	0	0	0	1	0	0	0	0	0	0	0	0	1	0	0
1876	M 1175	46	1	4		ANYARA	ABWOLOIT	4	BODA RIDER	2018-08-03	00:00	2018-08-03	17:00	3	2	abalang hc2	4		2	1	2		2		1	1		1				4	6	3	1	0	0	0	0	0	1	1	0	0	1	0	0	0	0
1877	M 1173	21	1	2		ASAMUK		1		2018-07-31	18:30	2018-08-01	11:00	1	2	clinic	4		2	2	2		2		1	1	0	1				1	13	3	1	1	0	0	0	0	0	1	0	0	1	0	0	0	0
1878	M 1177	57	1	2		WERA	KOMOLO	1		2018-08-06	18:30	2018-08-07	10:00	1	1		4		2	1	2		2		1	1	1	2				1		3	1	1	1	0	0	0	0	1	1	0	0	1	0	1	0
1879	M1159	86	1	1		KAMUDA	AWASI	3		2018-07-29	16:00	2018-07-31	12:00	1	1		1					2	1		1	1	0	1	1	1		1		2	0	0	0	0	0	0	1	0	0	0	0	0	0	1	0
1880	W 563	7	2	4			KOTIN	2		2018-08-06	18:00	2018-08-07	09:00	1	1		1					2	4		1	1	0	1				1		2	0	0	0	0	0	1	0	0	0	0	0	0	0	1	0
1881	W 564	21	2	1		WESTERN DIVISION	PAMBA	1		2018-08-06	19:30	2018-08-06	20:00	1	1		6						2		1	1		1				1		2	0	0	0	0	0	0	1	0	0	0	1	0	0	0	0
1882	M 1186	8	1	1		ARAPAI	MUGAANA	2		2018-08-08	17:00	2018-08-09	12:00	2	1		1					1	4		1	1		1	5			1		2	0	0	0	0	0	1	0	0	0	0	0	0	0	1	0
1883	Or 1269	7	2	1		CENTRAL WARD	MORUAPESUR HC2	2		2018-07-03	11:00	2018-07-03	12:00	1	2	moruapesur hc	1					2	4		1	1	0	1				1		2	0	0	0	0	0	1	0	0	0	0	0	0	0	1	0
1884	Or 1270	11	1	1		ARAPAI	AGIRIGIROI	2		2018-07-04	08:30	2018-07-04	10:00	1	1		1					1	2		1	1	0	1	5			1		2	0	0	0	0	0	1	0	0	0	0	0	0	0	1	0
1885	Or 1271	30	1	2		ASAMUK		1		2018-07-04	12:00	2018-07-04	14:00	1	2	asamuk hc	4		2	2	2		2		1	2	0	1	1			1		2	0	0	0	0	0	1	0	0	0	0	0	1	0	1	0
1886	Or 1272	4	1	3		SERERE	OKULONYO	2		2018-07-04	17:00	2018-07-05	08:00	1	1		1					1	1		1	1	0	1	1	1	1	1		2	0	0	0	0	0	1	0	0	0	0	0	0	0	1	0
1887	O-E1 153	21	1	1		ARAPAI	ARAPAI	1		2018-04-29	12:00	2018-04-30	08:00	1	1		2						5	BAR	2	2	0	1	1	1	1	1		2	0	0	0	0	0	0	1	0	0	1	0	1	0	0	0
1888	O-E1 152	1	1	1		WESTERN DIVISION	NAKATUNYA	3		2018-04-29	11:30	2018-04-29	11:50	1	1		4		2	2	2		2		1	1	0	1	1	1	1	1		2	0	0	0	0	0	1	0	0	0	0	0	0	0	1	0
1889	Or 1273	17	1	1		SOROTI	OMODOI	2		2018-07-04	17:00	2018-07-05	20:00	1	1		1					1	1		1	1	0	1	5			1		2	0	0	0	0	0	1	0	0	0	0	0	0	0	1	0
1890	Or 1274	2	1	1		ARAPAI		3		2018-07-05	8:00	2018-07-06	20:00	1	1		1					1	1		1	1	0	1	5			1		2	0	0	0	0	0	1	0	0	0	0	0	0	0	1	0
1891	Or 1275	14	1	2		KAPELEBYONG	OLOBAI	2		2018-07-05	16:00	2018-07-06	08:00	1	2	kapelebyong hc4	4		3	1	2		2		1	1			5			1		2	0	0	0	0	0	1	0	0	0	0	0	0	0	1	0
1892	Or 1276	55	1	2		WERA		1		2018-07-08	08:00	2018-07-08	11:30	1	2	wera hc3	1					2	1		1	2		1	5			1		2	0	0	0	0	0	1	0	0	0	0	0	0	0	1	0
1893	Or 1277	37	2	1		NORTHERN DIVISION	MADERA	1		2018-07-09	11:00	2018-07-09	11:30	1	1		4		2	2	2		2		1	1	0	1	5			1		2	0	0	1	0	0	1	0	0	1	0	0	0	0	1	0
1894	O-E1 161	23	1	1		WESTERN DIVISION	SENIOR QUATERS	1		2018-05-01	11:00	2018-05-01	11:30	1	1		6						1		1	1	0	2	5			1		2	0	0	0	0	0	0	1	0	0	0	1	0	0	0	0
1895	O-E2 116	28	2	1		WESTERN DIVISION	NAKATUNYA	1		2018-05-01	13:50	2018-05-01	14:30	1	1		6						5	BAR	2	2	0	1	1	1	1	1		2	0	0	0	0	0	1	0	0	0	0	1	1	0	0	0
1896	O-E2 119	6	1	1		WESTERN DIVISION		2		2018-05-04	11:00	2018-05-04	11:30	1	1		4		2	2	2		2		1	1	0	1	1	1	1	1		2	0	0	1	0	0	1	1	0	1	1	0	1	0	0	0
1897	O-E2 118	30	2	1		AWOJA	AWOJA	4	DRIVER	2018-06-01	14:00	2018-06-01	14:30	4	1		4		1	1	3		2		1	1		1	1	1	1	1		2	0	0	0	0	0	1	0	0	0	1	0	0	0	0	0
1898	O-E2 118	15	2	1		CENTRAL WARD		2		2018-05-29	22:00	2018-05-29	22:30	3	1		6						1		1	1	0	1	1	1	1	1		2	0	0	0	0	0	0	1	0	0	0	1	0	0	0	0
1899	O-E2 117	12	2	1		GWERI		2		2018-05-05	17:00	2018-05-05	17:20	1	1		6						1		1	1		1	1	1	1	1		2	0	0	0	0	0	0	1	0	0	0	1	0	0	0	0
1900	M 1180	5	1	3		APAPAI	APAPAI	2		2018-08-06	19:00	2018-08-07	10:00	1	2	apapai health centre 4	1					2	1		1	1		1	5			1		2	0	0	0	0	0	1	0	0	0	0	0	0	0	1	0
1901	M 1181	7	1	2		wera	wera	2		2018-08-07	08:00	2018-08-07	10:00	1	1		1					2	1		1	1	0	2	5			1		2	0	0	0	0	0	0	1	0	0	0	0	0	0	1	0
1902	M 1187	46	1	1		Gweri	Aukot	1		2018-08-08	14:00	2018-08-08	15:00	1	1		2						5	Bar Center	2	2		1	5	1	1	1		3	0	0	1	0	0	1	0	0	1	1	0	1	0	1	0
1903	W 534	8	2	1		Kamuda	Agama	2		2018-07-06	21:30	2018-07-07	08:00	1	1		1					2	1		1	1	0	1	5			1		2	0	0	0	0	0	0	1	0	0	0	0	0	0	1	0
1904	W 514	5	2	5		Toroma	Omusugun A	2		2018-05-19	09:00	2018-06-06	10:00	1	2	st paul clinic toroma	5						1		1	1	0	1	5			1		2	0	0	0	1	1	1	0	0	0	0	0	0	1	0	1
1905	W 565	47	2	1		Arapai	Arabaka	1		2018-08-07	16:30	2018-08-08	08:00	1	1		4		2	2	2		2		1	1	0	1	1	1	1	1		2	1	0	0	0	0	1	0	1	0	0	0	1	0	0	0
1906	W 557	10	2	1		Tubur	Acuna	2		2018-08-01	13:00	2018-08-01	16:00	4	2	ococia orungo hc 3	4		2	3	3		4		1	1		1	5			1		3	0	0	0	1	0	0	0	0	0	0	0	0	1	1	0
1907	M 1183	30	1	1		Gweri	Aukot	1		2018-08-06	21:00	2018-08-06	22:20	1	1		2						3		2	1		1	5	1		1	15	2	0	0	0	0	0	0	1	0	0	0	0	1	0	1	0
1908	M 1185	25	1	4			Akani	1		2018-08-02	16:00	2018-08-09	12:00	1	2	st camillus lwala hospital	8						2		1	1		1	5	1	2	1		2	0	0	0	0	0	0	1	0	0	0	1	0	0	1	0
1909	M 1184	4	1	9	Abim			3		2018-08-07	15:30	2018-08-07	17:30	1	1		4		3	2	2		2		1	1		1	5			1		2	0	0	0	0	0	0	1	0	0	0	0	0	0	1	0
1910	W 202	17	2	1		Eastern Div	Kikinjagi	2		2018-06-06	18:00	2018-06-06	19:00	1	1		2						2		2	1		1	1	2		4		2	0	0	1	1	0	0	0	0	0	0	0	1	1	0	0
1911	M 1188	35	1	1		Asuret	Otatai	1		2018-08-07	14:00	2018-08-09	11:00	1	2	joint clinic	1					1	1		1	1	1	1	5	1	1	1		2	0	0	1	0	0	0	0	0	1	0	0	0	0	1	0
1912	M 1191	52	1	9	Kabale			4	Driver	2018-08-12	22:00	2018-08-12	23:30	1	1		3						2		1	1		1	5			1		2	1	0	0	0	0	0	0	1	0	0	0	0	0	0	0
1913	W 572	50	2	1		Opuyo		1		2018-08-14	20:30	2018-08-14	21:30	1	1		2						1		2	1	1	2	5			1		2	1	0	0	0	0	0	0	1	0	0	1	0	0	0	0
1914	M 1196	35	1	1		Western Division	Oderai	4	Business man	2018-08-14	14:00	2018-08-14	15:00	1	1		4		2	1	2		2		1	1		2	5			1		3	1	1	1	0	0	0	0	1	1	0	0	1	0	0	0
1915	W 581	22	2	2		Acowa	Acowa	1		2018-08-30	01:00	2018-08-30	01:30	1	1		4		2	2	2		2		1	1	0	1	5			1	15	3	0	0	0	0	0	0	1	0	0	0	0	0	0	1	0
1916	M 1205	31	1	1		Northern Division	Campswahili			2018-08-30	16:00	2018-08-30	18:00	1	1		2						5	Bar	2	2		1	5			1		2	1	0	0	0	0	0	0	1	0	0	1	0	0	0	0
1917	M 1200	5	1	3		Kateta	Kateta	3		2018-08-22	11:00	2018-08-25	10:00	1	1		1					2	1		1	1	0	2	5			1		2	0	0	0	0	0	0	1	0	0	0	0	0	0	1	0
1918	M 1163	1	1	3		Adungulu	Adungulu	3		2018-07-28	16:00	2018-07-29	10:00	1	1		1					2	1		1	1		1	5			1		2	0	0	0	0	0	0	1	0	0	0	0	0	0	1	0
1919	M 1162	5	1	2		Morungatuny	Olwa	2		2018-07-30	09:00	2018-07-31	10:30	1	1		2						1		1	1	0	2	5			1		2	0	0	0	0	0	0	1	0	0	0	0	0	0	1	0
1920	W 569	40	2	1		Kamuda	Osudo	1		2018-08-11	18:00	2018-08-11	21:00	4	1		4		2	2	2		2		1	1	0	1	1			1		2	0	0	0	0	0	0	1	0	0	0	0	1	0	1	0
1921	W 574	33	2	1		Western Div	Amen B	4	Business Woman	2018-08-15	14:30	2018-08-15	17:00	3	2	werab hc3	4		1	2	3		2		1	1		2	5			1		2	0	0	0	0	0	1	1	0	0	0	0	1	0	1	0
1922	W 573	24	2	1		Eastern Division	Morapesur	4	Business woman	2018-08-12	21:00	2018-08-02	21:30	1	1		4		2	2	2		2		1	1	0	1	5			1	15	3	1	1	0	0	0	0	0	1	0	1	0	1	0	0	0
1923	W 576	55	2	1		Katine	Oculoi	1		2018-08-24	13:00	2018-08-24	17:00	1	1		4		2	1	1		2		1	1	0	1	5			1		2	0	0	0	0	0	1	0	0	0	0	0	0	0	1	0
1924	W 570	56	2	1		Tubur	Tubur	1		2018-08-13	17:00	2018-08-13	19:30	1	2	joint clinic	4		3	1	2		2		1	1	1	1	5			1		3	0	1	0	0	0	1	0	0	0	0	0	1	0	1	0
1925	W 553	92	2	4		Bululu	Olilimo	3		2018-07-12	06:00	2018-07-30	08:30	1	1		1					2	1		1	1		2	5			1		2	0	0	0	0	0	0	1	0	0	0	0	0	0	1	0
1926	W 571	3	2	1		Asuret	Ocockican	3		2018-08-13	12:00	2018-08-14	17:00	1	1		5						1		1	1		2	5			1		2	0	0	0	1	0	0	0	0	0	0	0	0	0	0	1
1927	W 590	37	2	1		Western Division	Nakatunya	1		2018-09-01	23:30	2018-09-02	19:00	1	2	joint clinic	3						1		2	1	1	1	5			1		2	1	1	1	0	0	0	0	1	1	0	1	0	0	0	0
1928	W 321	45	2	2		Obalanga	Ogwotai			2017-11-13	00:30	2017-11-14	01:30	4	1		4		2	2	2		2		1	1	0	2	1	1	2	1		3	1	0	0	0	0	0	1	1	0	0	1	1	0	1	0
1929	W 580	3	2	4		Kalaki	Aboket	3		2018-08-25	08:00	2018-08-25	09:00	1	1		4		3	2	3		1		1	1		1	5			1		2	0	0	0	1	0	0	0	0	0	0	0	0	1	0	0
1930	W 575	8	2	1		Kamuda	Agora	2		2018-08-26	18:00	2018-08-27	10:00	1	1		1					2	1		1	1	0	2				1		2	0	0	0	0	0	1	0	0	0	0	0	0	0	1	0
1931	W 584	33	2	1		Eastern Division	Akisim			2018-08-31	17:40	2018-08-31	18:00	4	1		4		2	1	2		2		1	1		1	1	1	2	1		3	1	1	0	0	0	1	1	1	0	0	0	1	0	0	0
1932	W 579	1	2	1		Eastern Division	Kichinjaji	3		2018-08-29	10:00	2018-08-29	11:00	1	1		4		2	3	3		2		1	1		2	5			1		3	1	0	0	1	1	0	0	1	0	0	0	1	1	0	0
1933	W 578	7	2	1		Gweri	Dokolo	3		2018-08-22	10:00	2018-08-22	13:00	1	1		1					1	1		1	1	0	2	5			1		2	0	0	0	0	0	1	0	0	0	0	0	0	0	1	0
1934	W 589	25	2	2				1		2018-08-23	16:00	2018-08-23	18:00	1	1		4		2	2	2		2		1	1	0	1	5			1	15	2	1	0	0	0	0	1	1	1	0	0	0	1	0	0	0
1935	M 1179	80	1	3		Labor	Pingire	1		2018-08-04	14:00	2018-08-06	16:00	1	1		4		3	1	2		2		1	1		1	5	1	1	1		2	0	0	0	0	0	0	1	0	0	0	0	0	0	1	0
1936	M 1223	21	1	5				1		2018-08-31	13:00	2018-09-01	02:00	3	2	katakwi general hospital	4		2	2	2		2		1	1		1	5			1		3	0	0	0	0	0	1	1	0	0	0	0	1	0	1	0
1937	M 1204	37	1	1		Tubur	Achuna	4	VHT(Village Health Teamleader)	2018-08-28	17:00	2018-08-28	18:30	3	1		1					1	1		1	1	0	1	1	1	1	1		2	0	0	0	0	1	0	0	0	0	0	0	0	0	1	0
1938	M 1207	37	1	1		Gweri	Aloet	1		2018-08-23	22:00	2018-08-23	09:40	4	1		2						5	Prisons	4	1	0	1	1	1	1	4	7	2	1	0	0	0	0	0	0	1	0	0	0	0	0	0	0
1939	M 1222	25	1	5		Palam	Palam	4	Boda rider	2018-08-31	13:00	2018-08-31	17:00	3	2	katakwi general hospital	4		2	1	2		2		1	1		1	5			1		2	0	0	0	0	0	0	1	0	0	0	0	0	0	1	0
1940	M 1221	42	1	2			Awojagur	1		2018-08-29	18:00	2018-09-01	19:00	1	2	clinic	4		2	3	3		2		1	2		1	1	1		1	15	2	1	0	0	0	0	0	0	1	0	0	0	0	0	0	0
1941	M 1199	1	1	1		Gweri	Aukot	3		2018-08-25	18:00	2018-08-26	10:00	1	1		4		3	1	2		1		1	1	0	1	5			1		2	0	0	0	0	0	1	0	0	0	0	1	1	0	0	0
1942	M 1206	22	1	1		Asuret	Omodoi	4	Electrician	2018-08-24	17:00	2018-08-24	18:30	1	1		4		2	1	2		2		1	1	0	1	2	3	1	1		3	0	1	1	1	0	0	1	0	1	0	0	1	1	0	0
1943	M 1157	28	1	4		Kakure	Ogongora	1		2018-07-28	18:00	2018-07-31	21:00	1	2	lwala hospital	1					2	1		2	1	1	1	1			1		2	0	0	0	0	0	0	1	0	0	0	0	0	0	1	0
1944	M 1224	30	1	3			Omuriakori	1		2018-09-01	23:00	2018-09-02	05:00	1	2	serere hc 4	2						5	Bar	2	2	0	1	1	1	1	1	15	2	0	1	0	0	0	0	0	0	0	0	1	0	0	0	0
1945	M 1212	24	1	2		Wera	Amucu	4	Carpenter	2018-08-26	16:00	2018-08-26	17:30	1	1		4		2	2	2		2		1	1	0	1	5			1		3	0	0	0	0	0	0	1	0	0	0	1	1	0	1	0
1946	M 1220	62	1	1		Soroti	Tubur	1		2018-09-01	2:00	2018-09-01	18:00	3	1		1					2	2		1	2		1	1	1		1	15	2	1	0	0	0	0	0	0	1	0	0	0	0	0	0	0
1947	M 1189	3	1	4		Ocero	Ocero	3		2018-08-11	16:00	2018-08-12	10:00	1	1		1					2	1		1	1		1	5			1		2	0	0	0	0	0	0	1	0	0	0	0	0	0	1	0
1948	M 1217	37	1	2		Wera	Olianai	1		2018-09-03	22:00	2018-09-04	07:00	1	1		4		1	3	3		2		1	2		2	5			1		3	0	0	1	0	0	0	1	0	1	0	0	1	0	0	0
1949	M 1211	1	1	6		Kapir	Kapir	3		2018-08-20	16:30	2018-08-25	13:00	1	2	kapir hc3	2						1		1	1		2	5			1		2	0	0	0	0	0	0	1	0	0	0	0	1	0	0	0
1950	M 1214	3	1	5		Omodoi	Amusia	3		2018-08-31	17:00	2018-09-04	12:00	1	2	katakwi general hospital	4		1	3	3		2		1	1		1	5			1	15	3	1	1	0	0	0	1	0	1	0	0	0	0	0	1	0
1951	M 1216	18	1	3		Bugondo	Otimong	1		2018-09-02	18:30	2018-09-04	09:00	4	2	serere hc 4	2						2		2	1		1	1	1		4	8	2	0	0	1	0	0	0	0	0	1	0	0	0	0	1	0
1952	M 1202	13	1	2		Kapelebyong	Apopong	2		2018-08-16	17:00	2018-08-17	11:00	1	1		1					2	1		1	1	0	1	5			1		2	0	0	0	0	0	0	1	0	0	0	0	0	0	1	0
1953	M 1215	30	1	1		Arapai	Dakabela	1		2018-09-01	19:00	2018-09-02	08:00	1	2	community hc	4		2	1	2		2		1	2	0	1	1	1	1	1	15	2	1	0	0	0	0	0	0	1	0	0	0	0	0	0	0
1954	M 1235	32	1	9	Napak	Napak		1		2018-09-06	17:00	2018-09-06	18:00	1	1		4		2	3	3		2		1	1		1	5			1	15	2	0	0	0	0	0	0	1	0	0	0	0	0	0	1	0
1955	M 1234	21	1	2		Acowa	Acowa	4	Boda rider	2018-09-07	18:30	2018-09-07	21:40	1	1		4		2	1	2		2		1	1		1	1	1		1	15	3	1	0	0	0	0	1	1	1	0	0	1	0	0	1	0
1956	M 1233	27	1	6		Kapir	Atapar	1		2018-09-07	22:00	2018-09-08	17:23	1	1		4		2	1	2		2		1	1	0	1	5			1	15	2	1	0	0	0	0	1	0	1	0	0	1	1	0	0	0
1957	W 599	75	2	1		Gweri	Gweri	3		2018-09-20	18:30	2018-09-23	09:00	1	1		1					2	1		1	1		2	5			1		2	0	0	0	0	1	0	0	0	0	0	0	0	0	1	0
1958	W 598	32	2	1		Soroti	Orwadai	1		2018-09-20	08:00	2018-09-20	11:30	1	1		2						1		2	1	1	2	5			1		2	0	0	0	0	0	0	1	0	0	0	0	0	0	1	0
1959	W 597	42	2	2		Morugatuny	Ogolai	1		2018-09-24	7:00	2018-09-24	16:00	1	1		1					2	1		1	1		1	5			1		2	0	0	0	0	0	1	0	0	0	0	0	0	0	1	0
1960	W 568	50	2	1		Asuret	Asuret	1		2018-08-14	17:00	2018-08-14	13:00	1	2	joint clinic	1					2	1		1	1		2				1		2	0	0	0	0	0	0	1	0	0	0	0	0	0	1	0
1961	W 593	2	2	2		Wera	Onino	3		2018-09-08	15:00	2018-09-08	20:00	1	1		4		3	2	2		2		1	1		1	5			1		2	0	0	0	0	0	0	1	0	0	0	0	0	0	1	0
1962	W 545	46	2	1		Kamuda	Kamuda	1		2018-07-22	15:00	2018-07-22	22:00	3	2	soroti medical associates	4		2	2	2		2		1	1		1	1	1	1	3	12	3	1	0	0	0	0	1	1	1	0	0	1	1	0	0	0
1963	W 542	85	2	5		Ngariam	Palam	3		2018-07-10	13:00	2018-07-20	17:30	1	1		1					2	2		1	1		1				1		2	0	0	0	0	0	0	1	0	0	0	0	0	0	1	0
1964	W 551	25	2	1		Dakabela	Agirigiroi	1		2018-07-23	11:00	2018-07-25	11:30	1	2	agirigiroi hc 2	4		2	2	2		2		1	1	0	2				3		2	1	0	0	0	0	0	0	1	0	0	0	1	0	0	0
1965	M 1160	9	1	1		Northern Division	Madera	2		2018-08-31	15:00	2018-08-01	09:00	1	1		1					2	1		1	1		2				1		2	0	0	0	0	0	1	0	0	0	1	0	0	0	0	0
1966	W 554	24	2	3		Bugondo	Kongoto	1		2018-07-27	17:00	2018-07-27	22:40	3	2	apapai health centre 4	3						1		2	1		1	1	1	1	4	4	2	0	0	1	0	0	0	0	0	1	0	0	0	0	0	0
1967	W 543	80	2	1		Katine	Ojom Adamariko	3		2018-07-20	12:00	2018-07-23	09:00	1	2	clinic	1					2	1		1	1		2				1		2	0	0	0	0	0	0	1	0	0	0	0	0	0	1	0
1968	W 541	3	2	1		Asuret	Omulala	3		2018-07-17	13:00	2018-07-19	14:20	1	1		1					2	1		1	1						1		2	0	0	0	0	0	1	0	0	0	0	0	0	0	1	0
1969	M 1172	21	1	1		Northern Division	Madera	4	Teacher	2018-07-19	13:30	2018-07-19	14:00	1	1		4		2	2	2		2		1	1	0	1				1	15	2	1	0	0	0	0	0	0	1	0	0	1	0	0	0	0
1970	M 1171	30	1	1		Asuret	Asuret	1		2018-07-02	19:00	2018-07-02	20:40	1	1		4		2	1	2		2		1	1	0	1	5	1		1	15	2	1	0	0	1	0	0	0	1	0	0	0	0	1	0	0
1971	M 1170	40	1	1		Arapai	Arapai	1		2018-07-31	14:00	2018-07-31	15:00	1	1		3						1		2	1		1	5			1	15	2	1	1	0	0	0	0	0	1	0	0	1	0	0	0	0
1972	M 1169	30	1	1		Gweri	Aukot	1		2018-07-06	17:00	2018-07-07	19:30	1	1		4		1	1	2		2		1	1		1	5			1		2	1	1	0	0	0	0	0	1	0	0	1	1	0	0	0
1973	M 1106	4	1	2		Wera	Aaredom-sugur	3		2018-06-27	16:00	2018-06-28	08:00	1	2	amolo health centre 2	9	Prick					5	Borehole	1	1		1	5			1		2	0	0	0	0	0	0	1	0	0	0	1	1	0	0	0
1974	M 1168	10	1	1		Northern Division	Madera	2		2018-07-18	18:00	2018-07-18	19:00	3	1		1					2	4		1	1		2	5			1		2	0	0	0	0	0	1	0	0	0	0	0	0	0	1	0
1975	M 1167	17	1	6		Mukura	Mukura	1		2018-07-31	06:00	2018-07-31	08:00	1	1		2						1		2	1		1	5			1		2	1	0	0	0	0	0	0	1	0	0	1	1	0	0	0
1976	M 1158	10	1	1		Gweri	Awaliwal	2		2018-07-23	16:00	2018-07-24	14:00	3	2	teso health centre	4		2	1	2		2		1	1	0	1	2	2	2	1		3	1	0	0	1	0	0	0	1	0	0	0	0	1	0	0
1977	M 1141	18	1	3		Labor	Arapo	4	Boda Rider & Fisherman	2018-07-13	18:00	2018-07-16	13:30	1	2	pingire hc 2	4		1	2	3		2		1	1	0	1	5			1		2	0	0	0	0	0	0	1	0	0	0	0	0	0	1	0
1978	M 1145	4	1	2		Acowa	Amero	3		2018-07-01	16:30	2018-07-03	09:00	1	2	amuria hc 4	4		2	3	3		2		1	1		2				1		3	0	0	0	0	0	1	1	0	0	0	1	0	0	1	0
1979	M 1082	79	1	1		Gweri	Awoja	1		2018-06-05	18:00	2018-06-06	09:00	1	1		1					2	1		1			1	5			1		2	0	0	0	0	0	0	1	0	0	0	0	0	0	1	0
1980	M 558	19	2	1		Northern Division	Nakatunya	2		2018-08-02	15:00	2018-08-02	20:00	1	1		4		2	2	2		2		1	1		1	1	1	1	1		2	0	0	0	1	0	0	0	0	0	0	0	0	1	0	0
1981	W 561	1	2	1		Gweri	Awoja	3		2018-08-02	16:00	2018-08-03	13:00	1	1		5						1		1	1		1	5			1		2	0	1	0	0	0	0	0	0	0	0	0	0	0	0	1
1982	W 555	83	2	1		Gweri	Tetemot	3		2018-07-26	8:00	2018-07-26	13:00	1	2	home treatment from clinic	1					2	1		1	1		1	1	1		1		2	0	0	0	0	0	0	1	0	0	0	0	0	0	1	0
1983	W 560	30	2	2				1		2018-08-04	14:00	2018-08-04	19:00	1	2	amuria hc 4	4		2	3	3		2		1	1		1	5			1	14	2	1	0	0	0	0	0	0	1	0	0	0	1	0	0	0
1984	W 562	50	2	1		Asuret	Asuret	1		2018-08-03	18:00	2018-08-03	19:30	4	1		4		1	3	3		2		1	1		1	5			1		2	0	0	0	0	0	0	1	0	0	0	0	0	0	1	0
1985	M 1166	59	1	5		Katakwi	Magoro	4	Teacher	2018-08-01	15:30	2018-08-01	18:00	3	1		4		1	1			2		1	1		2	5			1		3	1	1	0	0	0	0	1	1	0	0	1	1	0	0	0
1986	M 1161	63	1	1		Kamuda	Aminit	1		2018-07-25	00:00	2018-08-01	13:00	1	1		1					2	1		1	1	0	1	1			1	15	2	0	0	0	0	1	0	0	0	0	0	0	0	0	0	0
1987	M 1156	70	1	3		Kamusala		1		2018-07-24	11:00	2018-07-26	10:00	1	1		1					2	2		1	1	0	1	5			1		2	0	0	0	0	0	0	1	0	0	0	0	0	0	1	0
1988	M 1165	18	1	9	Lira	Bala	Kole	4	Broker	2018-07-31	00:00	2018-07-31	10:00	4	2	clinic	4		1	2	3		2		1	1	0	1	5			1		3	1	1	0	0	0	1	1	1	0	0	1	1	0	1	0
1989	M 1164	40	1	1		Asuret	Ocokican	4	Borehole Engineer	2018-07-31	13:00	2018-07-31	14:00	4	1		4		1	1	1		2		1	1		1	1	1		1		3	1	0	0	0	0	1	1	0	0	0	1	1	0	0	0
1990	M 1174	11	1	1		Gweri	Opucet	2		2018-08-01	10:00	2018-08-01	12:00	1	2	joint clinic	2						1		1	1		1	5			1		2	0	1	0	0	0	0	0	0	0	0	1	0	0	0	0
1991	W 591	1	2	1		Asuret	Orimai	3		2018-09-10	15:00	2018-09-10	15:30	1	1		4		2	2	2		2		1	1		1				1		2	0	0	0	0	0	0	1	0	0	0	0	0	0	1	0
1992	O-E2 168	32	2	1		Arapai	Arapai	1		2018-05-28	12:00	2018-05-28	13:00	3	1		4		2	2	2		2		1	1	0	1	5			2		2	1	1	0	0	0	0	0	1	0	0	1	1	0	0	0
1993	O-E2 167	22	1	1		Kamuda	Agulemaido	1		2018-05-29	11:00	2018-05-29	12:00	1	1		4		1	3	3		2		1	1	1	1	5			1	15	2	1	0	0	0	0	1	0	1	0	1	0	1	0	0	0
1994	O-E2 165	38	2	1		Soroti		1		2018-05-06	19:00	2018-05-06	20:00	1	1		7						1		1	1	0	1	1	1	1	2		2	0	0	0	1	0	0	0	0	0	0	0	0	1	0	0
1995	O-E2 169	35	1	1		Western Division	Nakatunya	1		2018-05-26	19:00	2018-05-26	19:30	1	1		7						1		1		1	1	5			2		2	0	0	0	1	0	0	0	0	0	0	0	0	1	0	0
1996	Or 1240	4	1	1		Gweri	Aukot	2		2018-07-02	07:00	2018-07-02	07:30	3	1		1					2	1		1	1	0	2				1		2	0	0	0	0	0	1	0	0	0	0	0	0	0	1	0
1997	O-E1 180	25	2	1		Soroti	Owalei	1		2018-05-28	11:00	2018-05-28	12:00	1	1		4		2	2	2		2		1	1	0	1	1		1	1		2	1	0	0	0	0	0	0	1	0	0	1	1	0	0	0
1998	M 1092	33	1	1		Eastern Division	Moruapesur	1		2018-10-24	00:00	2018-10-24	01:00	1	1		2						5	Bar	2	2	0	1	1	1	1	1	15	2	1	1	1	0	0	1	0	1	1	0	1	0	0	0	0
1999	O-M 200	5	2	1		Eastern Div	Akisim	2		2018-05-22	14:00	2018-05-22	14:30	1	1		7						1		1	1	0	1	1	1	1	1		2	0	0	0	1	0	0	0	0	0	0	0	0	1	0	0
2000	M 1357	1	1	3		Kyere	Kyere	3		2018-10-12	10:00	2018-10-12	13:00	1	1		1					2	1		1	1	0	1	1	1	1	1		2	0	0	0	0	0	0	1	0	0	0	0	0	0	1	0
2001	O-P 152	23	1	1		Northern Division	Otucopi	4	Butcherman	2018-06-03	20:00	2018-06-03	20:30	1	1		4		1	3	3		2		1	2	0	2	1	1	1	1		2	1	0	0	0	0	0	0	1	0	0	1	0	0	0	0
[truncated: 2,110 more rows]
[truncated: 113 more columns]
